# Supplementary material for: Dynamic genome evolution in a model fern
Source: Nat Plants. 2022 Sep 1;8(9):1038–51. doi: 10.1038/s41477-022-01226-7 (PMC9477723; doi:10.1038/s41477-022-01226-7)
Supplement: Supplementary file 3 — Supplementary Table 1: Repeat annotation statistics of the Ceratopteris richardii genome assembly. Supplementary Table 2: Summary statistics of the Ceratopteris richardii chromosome assemblies. Supplementary Table 3: Classification of the detected metabolites in Ceratopteris richardii compared with wheat and rice. Supplementary Table 4: Sequencing libraries included in the Ceratopteris richardii (Hn-n) genome assembly and their respective assembled sequence coverage levels in the final release. Supplementary Table 5: PacBio library statistics for the libraries included in the Ceratopteris genome assembly and their respective assembled sequence coverage levels. Supplementary Table 6: Summary statistics of the initial output of the ARROW polished MECAT assembly. Supplementary Table 7: Summary statistics of the Ceratopteris predicted proteome. Supplementary Table 8: Angiosperm sampling for Frackify analysis. Supplementary Table 9: Whole-genome bisulfite sequencing statistics of the Ceratopteris genome. Supplementary Table 10: MADS-box gene locations and annotation in Ceratopteris. Supplementary Table 11: Key metabolites (alkaloids, flavonoids and steroids) in sporophytes of Ceratopteris. Supplementary Table 12: CYP450 diversity across green plants (taxa included in the CYP450 phylogeny are highlighted). [file 41477_2022_1226_MOESM3_ESM.xlsx]

## Sheet: Suppl. Table 1
Supplementary Table 1. Repeat annotation statistics of Ceratopteris richardii.
		Total length (bp)	% of genome	Average length (bp)	Count
Class II: DNA	DNA	2195388	0.029	182	12071
	DNA/CMC-EnSpm	242831531	3.254	433	560401
	DNA/Ginger	14662876	0.196	1150	12755
	DNA/hAT	113021	0.002	195	581
	DNA/hAT-Ac	10732321	0.144	519	20672
	DNA/hAT-Charlie	15515376	0.208	664	23375
	DNA/hAT-Tag1	13266671	0.178	390	33984
	DNA/Maverick	7183438	0.096	639	11247
	DNA/MULE-MuDR	31277099	0.419	835	37457
	DNA/Novosib	14791756	0.198	579	25547
	DNA/PIF-Harbinger	35891207	0.481	539	66600
	DNA/Sola	4910749	0.066	624	7869
	DNA/Sola-1	6435032	0.086	774	8313
	DNA/Zisupton	35939910	0.482	293	122721
Class I: Retroelement	LINE	5677815	0.076	1030	5515
	LINE/CR1	564860	0.008	389	1453
	LINE/L1	129005692	1.729	1135	113692
	LINE/L1-Tx1	33415139	0.448	1148	29104
	LINE/L2	67002361	0.898	313	213936
	LINE/Penelope	2230192	0.03	811	2750
	LINE/R1	1708508	0.023	920	1858
	LINE/RTE-X	54601493	0.732	1260	43318
	LTR	119003	0.002	312	382
	LTR/Caulimovirus	110100	0.001	210	525
	LTR/Copia	2106093507	28.219	1492	1411575
	LTR/ERV1	863108	0.012	351	2459
	LTR/ERVK	75708182	1.014	1698	44592
	LTR/Gypsy	1776318581	23.801	2301	771930
	LTR/Pao	2768041	0.037	461	6003
	Low_complexity	8897508	0.119	89	99763
	rRNA	620750	0.008	411	1512
	Satellite	1731158	0.023	269	6426
	Simple_repeat	469751774	6.294	347	1353860
	snRNA	4947	0	160	31
	tRNA	54419	0.001	69	784
	Unknown	1182403755	15.843	591	1999432
	Total	6355397268	85.155		7054493
	Gypsy:Copia	0.8434			0.5468
	Retro:DNA	9.7675			2.8074

## Sheet: Suppl. Table 2
Supplementary Table 2. Summary statistics of the Ceratopteris richardii genome.
Chromosome	Length (bp)	GC (%)	No. genes	Gene density (kb per gene)	Gene Total Length	Average gene length	Exon number	Intron number	Exon total length	Intron total length	Exon average size	Intron average size
Chr. 1	258050416	38.9	1314	196.4	19347223	14724	15901	14587	5771500	79170561	363	5427
Chr. 2	227126505	38.8	1157	196.3	16953819	14653	15057	13900	5518742	85409064	367	6145
Chr. 3	227107623	38.8	1032	220.1	17796410	17245	14929	13897	4942330	87122392	331	6269
Chr. 4	218707352	38.8	1129	193.7	17334895	15354	15238	14109	5549660	75448070	364	5348
Chr. 5	210456244	38.7	1042	202	13179681	12648	11250	10208	3958829	56148474	352	5500
Chr. 6	206974151	38.6	915	226.2	12360376	13509	11189	10274	4035573	47714044	361	4644
Chr. 7	201543851	38.8	1012	199.2	15354292	15172	13126	12114	4598788	64032003	350	5286
Chr. 8	200499226	38.6	748	268	12959648	17326	9223	8475	3363128	66211878	365	7813
Chr. 9	200491349	38.7	1016	197.3	12790577	12589	12488	11472	4553330	58803453	365	5126
Chr. 10	198915407	38.7	907	219.3	12989558	14321	12718	11811	4425318	58439207	348	4948
Chr. 11	198819171	38.7	995	199.8	14379365	14452	12843	11848	4632547	68308582	361	5765
Chr. 12	198202699	39	978	202.7	14511202	14838	11375	10397	4272186	56330373	376	5418
Chr. 13	197278082	38.7	991	199.1	12747836	12864	9978	8987	4159921	47663810	417	5304
Chr. 14	193532319	38.8	989	195.7	13876805	14031	12178	11189	4413357	57930452	362	5177
Chr. 15	190312109	38.9	780	244	13327781	17087	12135	11355	4242003	85369316	350	7518
Chr. 16	187390833	38.5	836	224.2	11995219	14348	8493	7657	3208778	43718574	378	5710
Chr. 17	186042781	38.7	850	218.9	11826855	13914	9705	8855	3517498	49588651	362	5600
Chr. 18	182650054	38.6	862	211.9	11621607	13482	8484	7622	3385814	39054677	399	5124
Chr. 19	181962917	38.7	795	228.9	11690415	14705	9461	8666	3500986	48179036	370	5560
Chr. 20	181686993	38.7	926	196.2	11059975	11944	9253	8327	3402331	43548853	368	5230
Chr. 21	178572925	38.7	903	197.8	13084607	14490	12646	11743	4273676	62440638	338	5317
Chr. 22	178117376	38.7	819	217.5	12204546	14902	10106	9287	3641969	48546952	360	5227
Chr. 23	176223420	38.8	872	202.1	12339720	14151	11898	11026	4278972	60189149	360	5459
Chr. 24	165696128	38.8	819	202.3	11471322	14006	9215	8396	3256567	50894822	353	6062
Chr. 25	164890363	38.8	772	213.6	11554184	14967	9898	9126	3519665	48029582	356	5263
Chr. 26	162381876	38.7	727	223.4	11343697	15603	9096	8369	3393973	48257440	373	5766
Chr. 27	159310533	39	712	223.8	9337636	13115	7457	6745	3032940	34832796	407	5164
Chr. 28	156940427	38.8	706	222.3	9708328	13751	9258	8552	3558215	40879779	384	4780
Chr. 29	155872592	38.7	869	179.4	12568576	14463	9407	8538	3773301	49436336	401	5790
Chr. 30	155446100	38.7	760	204.5	10369074	13644	10463	9703	3572916	51848597	341	5344
Chr. 31	153572561	38.8	738	208.1	11128602	15079	9498	8760	3365958	55274572	354	6310
Chr. 32	149973751	38.7	773	194	10692524	13833	9243	8470	3127909	43354643	338	5119
Chr. 33	149802473	38.6	682	219.7	10271784	15061	8932	8250	3132382	38128058	351	4622
Chr. 34	149763583	38.6	747	200.5	12404602	16606	9954	9207	3481783	48354807	350	5252
Chr. 35	146865487	38.8	705	208.3	10565696	14987	8406	7701	3054325	42239519	363	5485
Chr. 36	141885106	38.7	676	209.9	9629844	14245	8036	7360	2909679	43529018	362	5914
Chr. 37	136467727	38.7	707	193	10202857	14431	9421	8714	3181798	49404337	338	5670
Chr. 38	134106866	38.8	696	192.7	9206047	13227	6864	6168	2700503	34741514	393	5633
Chr. 39	114589068	38.7	610	187.9	9107417	14930	8007	7397	3030390	41051380	378	5550
Total	6978228444	38.7	33567	207.9	485294602	14457	412829	379262	149739540	2109625409	363	5555

## Sheet: Suppl. Table 3
Supplementary Table 3. Classification of the detected metabolites in Ceratopteris richardii compared with in wheat and rice. Total: C-fern 906 / Wheat and rice 644
Groups	Number of Compounds detected (Ceratopteris/ Wheat and rice)	Groups	Number of Compounds detected (Ceratopteris / Wheat and rice)
Compounds detected in all three plants
Fatty acyls	100 / 77	Glycerophospholipids	84 / 31
Carboxylic acids and derivatives	68 / 135	Benzene and substituted derivatives	67 / 23
Prenol lipids	48 / 57	Organooxygen compounds	45 / 19
Cinnamic acids and derivatives	40 / 11	Glycerolipids	31 / 18
Flavonoids	29 / 54	Sterol lipids	20 / 8
Indoles and derivatives	19 / 7	Coumarins and derivatives	13 / 2
Naphthofurans	12 / 2	Purine nucleosides	12 / 14
Quinolines and derivatives	11 / 4	Unsaturated hydrocarbons	11 / 2
Imidazopyrimidines	10 / 3	Keto acids and derivatives	8 / 3
Organonitrogen compounds	8 / 5	Benzopyrans	7 / 2
Pyridines and derivatives	7 / 3	Hydroxy acids and derivatives	6 / 6
Phenols	6 / 6	Pyrimidine nucleosides	6 / 8
Azoles	4 / 1	Phenylpropanoic acids	4 / 1
Pteridines and derivatives	4 / 3	Naphthalenes	4 / 4
Nucleosides, nucleotides, and analogues	4 / 1	Lactones	3 / 3
Indanes	3 / 2	Piperidines	3 / 3
Alcohols and polyols	2 / 2	Anthracenes	2 / 3
Benzodioxoles	2 / 1	5'-Deoxyribonucleosides	2 / 1
Diazines	2 / 4	Furans	2 / 3
Oxepanes	2 / 1	Sphingolipids	2 / 4
Tetrapyrroles and derivatives	2 / 2	Peptidomimetics	1 / 1
Tannins	1 / 1	Tetrahydroisoquinolines	1 / 1
Compounds only detected in Ceratopteris
Alkaloids and derivatives	12 / 0	Benzofurans	8 / 0
Carbonyl compounds	7 / 0	Furanoid lignans	4 / 0
Lignans, neolignans and related compounds	3 / 0	Dioxolanes	2 / 0
Diazanaphthalenes	2 / 0	Linear 1,3-diarylpropanoids	2 / 0
Organic phosphoric acids and derivatives	2 / 0	Pyrrolines	2 / 0
Benzazepines	1 / 0	Benzodiazepines	1 / 0
Carbohydrates and carbohydrate conjugates	1 / 0	Epoxides	1 / 0
Heteroaromatic compounds	1 / 0	Olefins	1 / 0
Phenanthrenes and derivatives	1 / 0	Pyrroles	1 / 0
Stilbenes	1 / 0	Tetracyclines	1 / 0
Tetralins	1 / 0	Thiadiazines	1 / 0
Thiophenols	1 / 0
Compounds only detected in rice and wheat
Isoflavonoids	0 / 5	Pyrenes	0 / 2
Amines	0 / 1	2-Arylbenzofuran flavonoids	0 / 1
Benzothiazoles	0 / 1	Cinnamaldehydes	0 / 1
Dioxepanes	0 / 1	Ethers	0 / 1
Isobenzofurans	0 / 1	Macrolides and analogues	0 / 1
Morphinans	0 / 1	Oxanes	0 / 1
Saccharolipids	0 / 1
Unknown compounds
Null/unknown	131 / 84

## Sheet: Suppl. Table 4
Supplementary Table 4. Sequencing technologies and omics for the Ceratopteris richardii genome assembly and analysis.
Experimental techniques	Materials	Dataset size and quality	Country
PacBio	Hn-n DNA	70×	USA
Hi-C	Hn-n DNA	10×	China/Australia
DH genome skimming	Mapping population DNA	2×	USA
Illumina	Hn-n, DNA	100×	China/USA
Bisulfite sequencing	Hn-n, DNA methylation	80×	China/Australia
RNA sequencing	Hn-n, RNAs of different tissues	100×	China/USA/Australia
Metabolome	Hn-n, leaf tissue	N/A	China/Australia

## Sheet: Suppl. Table 5
Supplementary Table 5. Sequencing statistics of PacBio data for the Ceratopteris richardii genome assembly.
Experimental techniques	Number of Reads	Basepairs	Average Read Length	Coverage
0	52299716	777111347051	11504	69.02x
1000	49051157	775486118780	12565	68.87x
2000	46114097	771093500133	13576	68.48x
3000	43342759	764189838320	14581	67.87x
4000	40786060	755257695808	15553	67.07x
5000	38410455	744584648163	16500	66.13x
6000	36201216	732447908059	17426	65.05x
7000	34131861	719009516641	18333	63.86x
8000	32184769	704416680569	19228	62.56x
9000	30347320	688807766088	20109	61.17x
10000	28605827	672271632015	20976	59.70x
11000	26952143	654915688866	21827	58.16x
12000	25379475	636836824452	22658	56.56x
13000	23886415	618180338265	23465	54.90x
14000	22464272	598988318826	24252	53.20x
15000	21111931	579385023286	25014	51.46x
16000	19826051	559460082627	25754	49.69x
17000	18602131	539271452400	26479	47.89x
18000	17440205	518942970825	27189	46.09x
19000	16337329	498545187073	27887	44.28x

## Sheet: Suppl. Table 6
Supplementary Table 6. Summary statistics of the initial output of the ARROW polished MECAT assembly.
Minimum	Number of	Number of	Scaffold Size	Basepairs	% Non-gap Basepairs
Scaffold	Scaffolds	Contigs
Length
5 Mb	140	140	1018536147	1018536147	1
2.5 Mb	755	755	3136779938	3136779938	1
1 Mb	2362	2362	5644230594	5644230594	1
500 Kb	3903	3903	6765221785	6765221785	1
250 Kb	6028	6028	7516955997	7516955997	1
100 Kb	11081	11081	8299935090	8299935090	1
50 Kb	18014	18014	8789284500	8789284500	1
25 Kb	26432	26432	9092404908	9092404908	1
10 Kb	31507	31507	9184002485	9184002485	1
5 Kb	33560	33560	9198730983	9198730983	1
2.5 Kb	34979	34979	9204179370	9204179370	1
1 Kb	35249	35249	9204708173	9204708173	1
0 bp	35249	35249	9204708173	9204708173	1

## Sheet: Suppl. Table 7
Supplementary Table 7. Summary statistics of the Ceratopteris richardii predicted proteome.
Chromosome	Total proteins	Putative signal peptides	Putative signal peptides with TM domain	EC	GO	KEGG	KOG	PANTHER	PFAM
chr01	1314	151	28	293	564	275	441	1003	885
chr02	1157	124	12	330	520	257	371	909	819
chr03	1032	91	19	261	419	237	339	792	694
chr04	1129	104	11	321	471	229	337	897	751
chr05	1042	110	9	284	510	234	328	833	735
chr06	915	62	7	293	401	212	336	706	628
chr07	1012	98	10	243	354	206	300	739	653
chr08	748	57	5	176	311	137	221	558	487
chr09	1016	95	16	251	385	244	293	752	638
chr10	907	84	6	240	383	204	286	689	593
chr11	995	92	15	236	420	208	305	757	661
chr12	978	108	17	222	420	219	331	728	652
chr13	991	125	3	267	390	209	315	732	637
chr14	989	90	6	233	402	219	308	730	641
chr15	780	69	4	213	338	130	223	593	523
chr16	836	55	5	208	342	146	226	625	539
chr17	850	112	11	201	315	140	251	627	548
chr18	862	99	9	187	324	156	248	630	568
chr19	795	98	12	203	327	157	255	590	518
chr20	926	113	10	185	371	166	257	663	600
chr21	903	112	13	215	343	183	275	650	598
chr22	819	87	3	180	305	167	235	603	546
chr23	872	86	5	210	356	180	287	682	572
chr24	819	74	6	185	315	167	264	585	503
chr25	772	86	9	201	298	186	255	582	511
chr26	727	59	4	189	298	149	233	565	508
chr27	712	122	9	166	262	142	223	506	469
chr28	706	65	6	182	285	161	223	554	492
chr29	869	64	6	232	366	177	247	629	555
chr30	760	70	5	210	339	175	268	582	530
chr31	738	54	8	154	282	147	217	527	477
chr32	773	60	8	229	326	167	228	587	515
chr33	682	78	10	190	299	154	213	535	470
chr34	747	64	2	221	321	177	263	590	493
chr35	705	79	6	181	286	149	230	569	476
chr36	676	62	6	153	245	131	206	482	417
chr37	707	75	7	187	284	148	241	528	466
chr38	696	66	7	171	318	151	230	536	485
chr39	1016	95	2	251	385	244	293	752	638
chrUn	3290	446	64	890	1281	408	612	2218	1909
Total	37263	3841	401	9444	15161	7548	11214	27815	24400

## Sheet: Suppl. Table 8
Supplementary Table 8. Angiosperm sampling for Frackify analysis/
Species	Accessed From	Source
Aethionema arabicum	CoGe id23428	Nguyen et al., 2019
Ananas comosus	CoGe id25735	Ming et al., 2015
Arabidopsis lyrata	CoGe id3068	Rawat et al., 2015
Arabidopsis thaliana	CoGe id1	Swarbreck et al., 2008
Azolla filiculoides	FernBase	Li et al. 2018
Brachypodium distachyon	CoGe id25040	TIBI, 2010
Brassica juncea	Brassica Database Bju15	Yang et al., 2016
Brassica rapa	CoGe id24668	Wang et al., 2011
Capsella rubella	CoGe id16754	Slotte et al., 2013
Cleome violacea	CoGe id23822	Emery et al., 2018
Cucumis melo	MELONOMICS CM3.5.1	Testolin et al., 2016
Eutrema parvulum	CoGe id12384	Dassanayake et al., 2011
Ginkgo biloba	BioProject no. PRJCA001755	Liu et al. 2021
Glycine max	Phytozome 12 Wm82.a2.v1	Chang et al., 2013
Gossypium hirsutum	NCBI Sequence Read Archive SRX202873	Zhang et al., 2015
Malus domestica	Genome Database for Rosacea	Jung et al., 2019
Oropetium thomaeum	CoGe id25799	VanBuren et al., 2015
Oryza sativa	Rice Genome Annotation Project V7.0	3,000 rice genomes project, 2014
Phaseolus vulgaris	Phytozome 12 version 1.0	Schmutz et al., 2014
Prunus persica	Phytozome 12 version Prunus persica 2.1	Verde et al., 2013
Raphanus Sativus	Radish Genome Database RS1.0	Yu et al., 2019
Ricinus communis	Hale, http://castorbean.jcvi.org	http://castorbean.jcvi.org
Salvinia cucullata	FernBase	Li et al. 2018
Selaginella moellendorffii	Phytozome	Banks et al. 2011
Setaria italica	Phytozome 12 Setaria italica v2.2	Bennetzen et al., 2012
Sinapus alba	CoGe id33284	Zhang et al., 2012
Solanum lycopersicum	Phytozome 12 iTAG2.4	The Tomato Genome Consortium, 2012
Solanum tuberosum	Phytozome 12 Solanum tuberosum v4.03	Sharma et al., 2013
Sorghum bicolor	Phytozome 12 Sorghum bicolor v3.1.1	McCormick et al., 2018
Thellungiella halophila	CoGe id19492	Yang et al., 2013
Vitis vinifera	Ensembl Plants release 51	Jaillon et al., 2007

## Sheet: Suppl. Table 9
Supplementary Table 9. Whole-genome bisulfite sequencing statistics
Sample	Chr Length	Reads Length	Total Reads	Uniquely non-clonal mapped reads	Genome Coverage	Non-conversion (%)
Ceratopteris richardii	7556779378	150*2	225000000	69841355	2.77266	99.09

## Sheet: Suppl. Table 10
Supplementary Table 10. Analysis of the MADS gene family in Ceratopteris richardii.
New name	Genomic location v2.1	Length (genomic locus)	gene model v2.1	Exons	CDS	Length (cds)	Protein	Length (protein)	Corresponds to	Clade	Domain structure (NCBI CD search)	Best BLAST on NCBI proteins	SRA data	Comment
CericMADS1	Chr04:152583522..152581768	1754	Ceric.04G082300.1	1	atgggcagggcgaagatcgaaatcaagaagatagagaatccaagcgcgagacaggtctgcttctcgaagaggagggtggggttgatcaagaaggccagtgagctgtcgattctgtgcgggtctgaggtgggcatcatcgtcttctctcaggcaggcaaggcgttctcgtttggccatccctgcatcgactatgtcatcgacaagacgcttaagcgccccgtttctgtgagcgccgaaaagcttgaacacgtccggcgtctcgagcgcgagtacaaccagctcctgcaggatctggaggcggagaaggaccgccttcagacattgcagcagcaaatcgccgaccaaggcttctggtgggaagccagcatcgattccatgggctcgctagacgacctacga…	1755	MGRAKIEIKKIENPSARQVCFSKRRVGLIKKASELSILCGSEVGIIVFSQAGKAFSFGHPCIDYVIDKTLKRPVSVSAEKLEHVRRLEREYNQLLQDLEAEKDRLQTLQQQIADQGFWWEASIDSMGSLDDLRQHAQRLEAFHDMILERARCIHMSLHYPISIPGMFDAGTAPAVASPLGMFGVPCTGMAALLPPPPAPLFLAAPGIPHPASFPTQPLSPLQLHQPNSQRSYLPPFEVAPLQFRAPSTGINLSDHFSAKLAADMDFPHTIQPTSHPVLDIQNLPNLTDTPENSMKKPLTSLLLPMGAGAAPQLEASDSSSSLNQLLPGWQSVEEQMSYGDPFTANDQLTNLIMSDFDGGLSLYNISSSMDDYNLQNLVGINGGCTVNTCTAGGGSKDAY…	584		Type I/a	MC	hypothetical protein [Adiantum capillus-veneris] Sequence ID: MBC9831851.1Length: 540	complete for Illumina but MADS-box missing in PacBio
CericMADS2	Chr05:58250466..58180575	69891	Ceric.05G029400.1	7	ATGGCCTTGGATAAAAGCGACACGAATATTAACGCTTCAGGTGTGACACATTCTCCGCTCGAGACAGAGAGTGATACACGCTCGAATCTGCAATCTTCGAACCAACCTCCTTATAGGTCTCCAAGGATTGCTATTCGACGAATCGACAACGCCACCAACCGTCAAGTCACTTTCTCTAAACGCCGCAATGGATTGCTAAAGAAGGCTTCTGAACTCTCTATCTTGTGCGATGCCGAGATCGCAGCGATTGTGTTTTCTTCCACCGGGAGGCTATCTGAGTTTGCTAGCTCGAGCATGGATAAAATCATCAGGCGATATGAGGATCTCCAATCTCAATCCGCGAGTCGAGCTCTCCTACATCAAAGAGAGTATTGGAAGAACCAAGCTCTTCATCTCAGA…	741	MALDKSDTNINASGVTHSPLETESDTRSNLQSSNQPPYRSPRIAIRRIDNATNRQVTFSKRRNGLLKKASELSILCDAEIAAIVFSSTGRLSEFASSSMDKIIRRYEDLQSQSASRALLHQREYWKNQALHLRRQVGCMNDIQSCIMGENAAALSLDELQNTEARLQIALDKIRTRRNELLAMQTQNIISKGNGLWIENTLLRKKIEQVQYDGENAMSSVTDGMMGNDGGGCTYIQGVLDTTLKLG	246	CerMADS3	MIKCc	NMIKC	TF, partial [Ceratopteris richardii] Sequence ID: BAA25247.1Length: 236 (96% fit)	yes, complete	transcript
CericMADS3	Chr06:73359108..73260114	98993	none	8	ATGGCAGCCACAGGCGTAGCACTGGAAGAACCAAGGGGCGATCCAGAGGATGGGAGGGAGGAGGGGGAGGCAGATAGGTCGAAGAAGGTGCTGCGACGCATCGAGAACGTGAGTCATCGCCAAGTGACCTTCTCCAAACGCCGGACCGGTCTGCTCAAGAAGGCATACGAGTTGTCAGTGCTTTGCGATGCCGAGGTGGCTGTTATCGTCTTCTCCTCCACAGGTCGCCTTTCCGAATTCGCCACTCCCAGCATGCCAAAAATGTTGGAGAAATACCATAGAGCCATTCAAAGGTCGCAAGGAAATGAACATTCGTTGCAAAACATAGAGCATTGGCAGCATGAAGCTATAAACCTAAGGAAGAGAATTCAGCTTCTACAGTTACGTCAGAGCCATTTG…	723	MAATGVALEEPRGDPEDGREEGEADRSKKVLRRIENVSHRQVTFSKRRTGLLKKAYELSVLCDAEVAVIVFSSTGRLSEFATPSMPKMLEKYHRAIQRSQGNEHSLQNIEHWQHEAINLRKRIQLLQLRQSHLMGENLTCFQLKDLDILESRLSVTVEKIREEKMRRFHVHAEEMHKQECLLHQENTLLKFKIENVESMKHSAHVIDLLSEDDCMLESPKISQESGLKDSRFSLQLGLKP	240	CRM7	MIKCc	NMIKC	putative MADS TF, partial [Ceratopteris pteridoides] Sequence ID: CAA69411.1Length: 193 (perfect fit)	yes, complete	gene prediction using bl2seq
CericMADS4	Chr06:95758192..95734757	23435	Ceric.06G037700.1	12	ATGGGAAAGAAGAAGTTGGAAATCAAACCCAAGAGGACCAAGGAGGATAGGCAGATCACCTTCTCTAAGCGTCGCATGGGGTTGGAGAAGAAAGCGCAAGAGCTCGCAATTCTTTGCGGGACTCCCCTCCTTCTCCTCCTCTTCTCCCCTTGCCAGCGTCTTTCCTGGGTTAGCAGCTCGTCGGGAACCCCAGAGGAGATAATTCAGAAATATGCACAGATGCCTTATGAGGAAAGGAATAAGAGGAAGATTCAAGCCTTGGAGGAATTGAAACCAGCATTCAAGAAGTTGGACTCCGGTCACAACATCAATTTGGACAACTTTCCATACTTGGCAGGTTGTACTACTCAAGATGTGAAGCATAACTCAACAACATCAATACAACAGCACCTGGCTGAC…	1098	MGKKKLEIKPKRTKEDRQITFSKRRMGLEKKAQELAILCGTPLLLLLFSPCQRLSWVSSSSGTPEEIIQKYAQMPYEERNKRKIQALEELKPAFKKLDSGHNINLDNFPYLAGCTTQDVKHNSTTSIQQHLADLLQKLRELETPKTLEEANEIEGILKARLMQIGMYQKIDGPESKQPLLAYDQVSAEGKEFSEIVQCMPSCEQGLVQGNGLSPVAQIPGNMAVGEENWQSKYSQNFCDALITSINDQWSSRATSEDLSNPCDPSSWLTNSMIPPQDYLPKALNHDEDCLAISNQVLWETNDIKAQNMILEEYATLTHATSPIDGNHALESFPLEDWDCPPIDSTFDSILSPDEYNSPAFSTVRR	365		MIKC*/P	MC	hypothetical protein [Adiantum capillus-veneris] Sequence ID: MBC9834020.1Length: 325	yes, complete	transcript
CericMADS5	Chr07:15799347..15696711	102636	Ceric.07G004300.1 (missing first 123nts and some differences)	7	ATGTACACGTTTCGACAGTCAATTGGAGAACGGGATCACGAGGATCATGTTGAGAATATTTTAGAAATCGCAACAGTCGATAAGCTGACTAGTGGTATATGTAAACAACATCATCGTAATAGCAGCTTCTCTTTCGAGCTTCCGAATGGAGAAAGCTTGGCCCTGACCGTAGGTGGTATCTGCTTGCTCAGCGAAAAGACCACTGGCGAACAAATTCCTGATTACACTGTAATTAATAAGGTTACCCCAAAACTTTCCCATGGAAACGACAGCAGTACGGGGGATAACATAAGCCACAATGCTGCAATCAGTAGTCTGGAGCACTGTCGCCACGACACTATTAAGAACAGCTGGGCTACTGCAGGAGCGACACCACGTGGCAAGATTCAGATACGTCGC…	1038	MYTFRQSIGERDHEDHVENILEIATVDKLTSGICKQHHRNSSFSFELPNGESLALTVGGICLLSEKTTGEQIPDYTVINKVTPKLSHGNDSSTGDNISHNAAISSLEHCRHDTIKNSWATAGATPRGKIQIRRIENNTNLQVTFSKRRNGLLKKAYELSVLCDAELALIIFSATGKLFEFASPNMRKVLERYQQTSPAMRANSMITKDLEHNRSAIVQCSILSLTLQCICMNISYLNGENLGGLEMKDLQNLENQIQASVDKIRATKQMCLLSEIGLLMSQENVLLKSKILRGSSTHADSMLIKTKLPVDLNVSAAKGAFTDRNENDSTLNIPETSLKLGICRYS	345		MIKCc	NMIKC	hypothetical protein [Adiantum capillus-veneris] Sequence ID: MBC9842434.1Length: 414	not in pacbio, assembled illumina reads contain stop codons	FGENESH+ separately for M and K domain parts, S.moellendorffi chosen
CericMADS6	Chr07:189833529..189920644	87115	Ceric.07G094900.1	7	ATGGGAAGGGGCAAGATCGAGATCCGGAGGATCGAGAATGCCAGCAGCCGTCAGGTCACGTTCGCCAAGCGACGAGCGGGGCTGGTGAAGAAGGCCCTAGAGCTCTCCATCCTCTGCGATGCTGAGATCGCTATGCTGATTGCTCCGTCGTCCGGAAAGCCCTTCAACTTTGCAAGCCCTGCCACCAGAAGTTTTGAAGATATAATTCAGAGATACATGAATTACAAAGTTGGGAAAGATATATTTGGTCAACCAAAGGAACCAACAAACAATGACTGGTTTCAAGGTGGCAAGAGTATTACAACACACTATGAGGCGTTGAAATCAATATGCATGTTTTTGAGGAGTGAAAATATAAATGTGTTGGATACGAATGAACTCAATCACTTAGAGAATCAA…	663	MGRGKIEIRRIENASSRQVTFAKRRAGLVKKALELSILCDAEIAMLIAPSSGKPFNFASPATRSFEDIIQRYMNYKVGKDIFGQPKEPTNNDWFQGGKSITTHYEALKSICMFLRSENINVLDTNELNHLENQMNIYLGRVREQKDKMLMDVLEELNSIERKIQSQNKDIKEQVLQTQKTVHEVKARIAGSYVHTRDFLGISQLRHYQQDENIRNELLNH	220		MIKCc	MIKC	hypothetical protein [Adiantum capillus-veneris] Sequence ID: MBC9837639.1Length: 213	yes, complete	transcript
CericMADS7	Chr08:122134660..122350907	216247	Ceric.08G048300.1, Ceric.08G048600.1	8	ATGGCATTAAACACACGAACAAAGTCTCCAAGCATATTAGCAGGTGGCGACCATTCTGAAGCTATCGCTCGCCGTTTGACTTCAGGACACGACCAGACCTATTACAATCAGATGAATCTAGCAGAAAACTCAACTACATGTCGTCAGAAGGTTCCGGAATTCTCTGCCTATTTCAACACCTTGGAAGATGTGAATCGCGAGCGCCGTTTGATGAATTACTTCAGCATCCTCACCTCGAAGGCTACAGATGAAGACAATAATCCCGATTTTGAGGATAACAGCTGCGAGGATGATGAAAATGTCTCAGAAGAAGATGCTGAACAGGGAGGACATGACGAAGTATTGGGGAACAAAGACAGCAAATCCAGATGCAACGGTCGGGACATTTTTGACGATGCC…	1245	MALNTRTKSPSILAGGDHSEAIARRLTSGHDQTYYNQMNLAENSTTCRQKVPEFSAYFNTLEDVNRERRLMNYFSILTSKATDEDNNPDFEDNSCEDDENVSEEDAEQGGHDEVLGNKDSKSRCNGRDIFDDANTSCLTLTIGNIQVDTAKTVEKRVDDLVDNAGATLTRNDYCIHNMKRNEGSTVITVPRGKIQIRRIENATSRQVTFSKRRNGLLKKAYELSVLCDAQLALIIFSATGKLFEFASPNMRRVLERHQRCSRSLQNNVTITRDLEYWRHETVRCKEKMASLEERFRHLTGENLGRLDVKDLQNLESQLQTGVTRVRARKMQLMMENMHELRRREAVLLRENELLKLKLAEASSLQAGSVTTENTNQDIHDISSGKPDFAKTLAFPHVVN…	414		MIKCc	NMIKC	hypothetical protein [Adiantum capillus-veneris] Sequence ID: MBC9842434.1Length: 414	yes, complete	improvement using bl2seq and SRA data
CericMADS8	Chr10:100611052..100607630	3422	Ceric.10G051500.1	3	ATGGAGTTGTTATATTTTAAGCAATATGAAAGCGCGACATCAGAAACTGGCAGGGCCAAGATTCCGATAACATGGATAAAAAGCGATGCATCACGGCATGTCACTTTTACAAAGCGGAAGAAGGGCCTCAAGAAGAAGGTTGAGGAACTGGCCATTTTGTGTGGTGTTGAGGTCTGCATGATTTGCTTTGGTCCGCAGGTTGGGAAGCCATCGAGTACGCCTTATAGCTGGGGTCTACCAGGGGTAGCCCACGTCATTAATAAATACCGTAGTCTTAGTAAAGAGGAGCAAGATAAGAAGAAACTTGACAACACGAGCCTTCTGGAACAACAAATTAAGAAACTGAAAGTCGAGCTCAAGAGTAAGATGGAGCAGAATCGGAAGATGGAGACTGACCGT…	1623	MELLYFKQYESATSETGRAKIPITWIKSDASRHVTFTKRKKGLKKKVEELAILCGVEVCMICFGPQVGKPSSTPYSWGLPGVAHVINKYRSLSKEEQDKKKLDNTSLLEQQIKKLKVELKSKMEQNRKMETDRAYMLWDQRLDAYNIDQLKQLAEVVLDRVRQVYERISYVSQHHQEILQGFGKAMERHPGGPLCGDENTTAGDGAIRDLDVLNSAQLNHELIMSSQAGPYHQLMSNLNPYNVEHNPSSSYSSVMDTNSQRFQEGLVNQISLLGLPAYIDEQKANMPMDGTTEPTNSNFFIGASTVLPLSADGSFQLIPSISLKMKEEDQLPEASNFPSNIHPALLKMKLNELLDSNILSNLTWQQAVGLQTDDQPQFGRCESSPPHQTSEHHEEQQWS…	540		Type I/b,g	MC	hypothetical protein [Adiantum capillus-veneris] (50%) Sequence ID: MBC9851731.1Length: 543	complete for Illumina but missing for PacBio
CericMADS9	Chr11:146212317..146230698	18381	Ceric.11G071800.1	2	ATGGGGCGCGCAAAAATCGAGATTAAGAAGATTGAGAATCCCAGTGCTCGACAGGTCTGCTTCTCGAAGCGCAGAGTGGGGCTTATCAAGAAGGCGAGTGAGCTCTCCATTCTCTGCGGCTCTGAAGTGGGCATCATTGTATTCTCTCAGGCAGGAAAAGCCTTCTCATTCGGTCACCCGTGCATTGACTATGTCATCGATAAGACCCTAGAACGACCTGTATCGGTTGACAGTGATAAAATTGAGGCCATAAGCAGGCTTGAGAATGAATATAATGCCCTTTTGCAAGAGCTTGAGGTGGAGAAGGATCGGTACCATGCCTTACAGAAGCAAGTGCACCTGGATCATTTTAACCGTAGTCATTGCTGGATGCCGAACTGGTGGGAAGAACCTGTCGAC…	1761	MGRAKIEIKKIENPSARQVCFSKRRVGLIKKASELSILCGSEVGIIVFSQAGKAFSFGHPCIDYVIDKTLERPVSVDSDKIEAISRLENEYNALLQELEVEKDRYHALQKQVHLDHFNRSHCWMPNWWEEPVDAMSIFELKQHVDRLEAFYGLILERARYLQNFSNLEMPFLQQYHNFMINNNVSSLNAMIKHQFSCDDHLQPASAQQLMHSMKINGVATERELDISGSATMESSPMIQTLPSSTGKDETNACFSSMLLLTGINNDGASRNQDFEKWGVLDQSSVVQVKEQDVCDNRLSTEHQHQKALREPGIENQLGYQAPIDQPSDTLFLADDYMPDNEDFVADISDNGNIISCFADNVLGSLSGQADDDDSSKQLSSNEHNDGENINVSTARMHQS…	586		Type I/a	MC	hypothetical protein [Adiantum capillus-veneris] Sequence ID: MBC9834396.1Length: 586	yes, complete	transcript
CericMADS10	Chr12:110707150..110574134	133016	Ceric.12G051600, Ceric.12G051300.1	7	ATGGTGAGGAGGAAAATCAAGATTAAGCGTATCGAGAACGCCACTACGCGGCAGGTGACCTTCTCCAAGCGCCGTGGTGGGCTCATCAAGAAAGCGCACGATCTGTCTGTTTTGTGCGATGCCGACGTCGCCGTCATCATCTTCTCCAGTAAGGGAAAGCTATTTCACTTTGCGAACCCCAGCAGTATGGAAACTGTGCTGGAGAAGTATGTTAAGGCCAGTGGAGATCCGGGGGCTGGAGATAATGGCAGTTCAACAGATAATCTGGACACTGATCGTCTGACTGTATTCACAGAGAAGTTGAAAATGCTGCAAAGTAACGTGATTGGAGATGATCTTGAACGCCTTTCCTTGAGAGATCTCATCCATTTGGAGCAGCAAGTCCATGAGAGTCTAGGT…	720	MVRRKIKIKRIENATTRQVTFSKRRGGLIKKAHDLSVLCDADVAVIIFSSKGKLFHFANPSSMETVLEKYVKASGDPGAGDNGSSTDNLDTDRLTVFTEKLKMLQSNVIGDDLERLSLRDLIHLEQQVHESLGRIRAKKDELILDQIDDFNQKVADTRRTMNASMSMLDRLVDFCSSDITGSQEFVESEAGHVLRVPTTDALRAARIASSDQSNDDPEYVASGRRFGITEDLNESPASE	239	CRM5	MIKCc	MIKC	putative MADS TF, partial [Ceratopteris pteridoides] (perfect fit) Sequence ID: CAA69409.1Length: 217	yes, complete	gene prediction using bl2seq and improvement with SRA data
CericMADS11	Chr12:110966012..110914265	51747	Ceric.12G051800.2	8	ATGCCCAGGAGGAAGGTCAAAATCAAGCGGATCGAGAATGGAGCGACTCGACAGATTACGTTCTCCAAGCGCAGGGCGGGATTGTTCAAGAAAGCGCACGATCTTTCGGTACTTTGTGATGCCAAGGTGGCAGTCATCGTCTTCTCCGAAAAGGGGAGACTGTTCGAGTTCGCGAGTCCCAGCATGGAAAGCATTTTGAAACGGTACATGGATTCTCAAAAATATTTGGGCATATCAGAGGAAGAGAATTCATCAGCGAGACTTTTGAATGGCGATAAGCATTGGGTGACTACTCTCAGGAACAGGCTGAAGATGCTTCGAAGTGATTTGGTAGAGCTTGATCTTGAACGTCTGTCCGGAGGAAACCTCATTCGTTTGGAGCAGGAAATGAATTATAAC…	723	MPRRKVKIKRIENGATRQITFSKRRAGLFKKAHDLSVLCDAKVAVIVFSEKGRLFEFASPSMESILKRYMDSQKYLGISEEENSSARLLNGDKHWVTTLRNRLKMLRSDLVELDLERLSGGNLIRLEQEMNYNLGRIRAKKDQLILREIESYSNKELMHKAHKRKEQVMNEKAARKVDCQGPCVSNSTALENADEEFLQMDRYASYDGDVIDECPSSVKKSMVLQDLNRLPSEYAQTLVE	240	CMADS4	MIKCc	MIKC	MADS-box protein [Ceratopteris richardii] (perfect match) Sequence ID: AAC24320.1Length: 240	yes, complete
CericMADS12	Chr12:113380901..113331158	49743	Ceric.12G052200.2	8	ATGCCCAGGAGGACGGTCAAAATCAAGCGCATCGAGAATGCGGCGACTCGACAGATTACGTTCTGCAAGCGCAGGGCGGGATTGTTGAAGAAAGCGCACGATCTTTCGGTACTTTGTGATGCCGAGGTAGCAATCATCGCCTTCTCCGAAAAGGGGAGACTGTTCGAGTTCGCGAGTCCCAGCATGGACAGCATTTTGAAACGGTACATGGATTCTCAAAAATATTTGGGCATATCAGAGGAAGGGAATTCATCACCGAGACTTCTGAATGGCGATAAGGATTGGGTGACTCCTTTCAGGAACAAGCTGAAGAAGCTTAGAGGTGATTTGGTAGAGCTTGATCTTGAAGGTCTGTCCGGAAGAAACCTCATTAGTTTGGAGCAGGAACTAAATTATAAC…	717	MPRRTVKIKRIENAATRQITFCKRRAGLLKKAHDLSVLCDAEVAIIAFSEKGRLFEFASPSMDSILKRYMDSQKYLGISEEGNSSPRLLNGDKDWVTPFRNKLKKLRGDLVELDLEGLSGRNLISLEQELNYNLGRIRAKKDQLFLREIESCCNKELMHKAHKLKGQVMDENAAEKVDCPRVSNPAASENADEEFSQMDRYASYDADVTDYCPSSVKKSTVVQDLNRLPLESAQTLVE	238		MIKCc	MIKC	MADS-box protein [Ceratopteris richardii] Sequence ID: AAC24320.1Length: 240	yes, complete	transcript
CericMADS13	Chr12:116100059..116202549	102490	Ceric.12G052800.1	8	ATGGTGAGGAGGAAGATCAAGATTAAGCGGATCGAGAACGCCACTACGCGGCAGGTGACCTTCTCCAAGCGCCGTGGGGGACTTCTCAAGAAAGCGCACGATCTATCTGTTTTGTGCGACGCCGAGGTCGCCGTCATCATTTTCTCCAGTAAGGGAAAGCTATTCCAGTTTGCCAACCCCAGTATGGAAACTGTACTGGGGAGATATGTGAAGGCCAGCAGAGATCCAGAGGCTGGAGATAATGGCAGCTCAACGGATAATGTGGAAGCCGATCGTCTGACTGTGTTTACAGAGAAGTTGAAGATGCTGCAGAGTAACGTGATTGGAGATGACCTCGAACGTCTTTCCTTGAGAGATCTCATCCATTTGGAACAACAGGTTCATGAAAGTCTTGGTCAT…	753	MVRRKIKIKRIENATTRQVTFSKRRGGLLKKAHDLSVLCDAEVAVIIFSSKGKLFQFANPSMETVLGRYVKASRDPEAGDNGSSTDNVEADRLTVFTEKLKMLQSNVIGDDLERLSLRDLIHLEQQVHESLGHIRAKKDELILEQIDEFKQKILGLLHVCTWMLMADTRRTTNANTSMLDRLVDFCSSGITGSQNIVESEPGYVVGVPRTDTLRAGWIATSDQSNDGPEYVPCAKRFRITEDLNESPASE	250	CRM1/CMADS3	MIKCc	MIKC	homeotic protein [Ceratopteris richardii] Sequence ID: CAA69276.1Length: 238 (near perfect match)	yes, complete	transcript
CericMADS14	Chr14:123183429..123185750	2321	Ceric.14G063000.1	10	atggggcgtgtgaagctcgcgataaagacgatcgagaccgcagtcggtcgccaggtgacctactccaaacgcagagcaggccttgagaagaaggcccaggaacttgccacgctctgcgacatcgatcttctgctgatcctattctctccggctggtaagccgagctggatcaatggaagcaaaagccctcccgaagaagtcctcatgcgatttgccaacctctcgcctcaagatagggctaaacggaaagtggaagccttggagcaactgaagcgtgtatttaagaagcttgatcataatgtgaacgtcgaggactacacacgtgtacctaccaatagtatcgaggagctgcatcaacatcttcagaacctacaactgcaattcctgcacttgcagcaa…	768	MGRVKLAIKTIETAVGRQVTYSKRRAGLEKKAQELATLCDIDLLLILFSPAGKPSWINGSKSPPEEVLMRFANLSPQDRAKRKVEALEQLKRVFKKLDHNVNVEDYTRVPTNSIEELHQHLQNLQLQFLHLQQRLRLYETYQTLEEANSVERVLQKRLEEVRSRKQQLSNLCVAPYNESMEQQEIYADVVMPSSVQQHQGANWDANGSRQQTTTWDFEGNRQHSSSNWDTDGTRQLNNIALSQLSSPMFMQSNLL	255	CRM13	MIKC*/P	MC	M13 protein [Ceratopteris richardii] Sequence ID: CAX33868.1Length: 254 (perfect fit)	yes, complete
CericMADS15	Chr14:76975436..76974813	623	Ceric.14G038200.1	1	ATGATGGGACGTGCCAAGTTGGAGACGTTGTTGTTGGGGTCGAACAGCAACCGCAAGGAGTGCTTCAACAAGCGCTGTAAGGGTATCCTTAAGAAGCTCTACGAACTTTCACACATTTGCGGTGCAGGAGTGCGACTCATCATCAAGGGTGAGGATGGCAACATCTATATTTTCCACCGTCGCATGAATTCCGACTTCCGCACTGCTGCCACAGAAAAAGATCTCGATGATGATAAAGACGCCAACGATGCCCCTAGTTCTGACCTAAGTACGCTGGCCACACTCAGCTTCGAGTACTCCGCTCATACAGCCCATGAACAGTGCATACCTGGTTGCCCTGAGCACGGTAAGTTCGACACCATCAAAGGTTCAAAATTGCATACAACTGCCCTGTCTGAT…	624	MMGRAKLETLLLGSNSNRKECFNKRCKGILKKLYELSHICGAGVRLIIKGEDGNIYIFHRRMNSDFRTAATEKDLDDDKDANDAPSSDLSTLATLSFEYSAHTAHEQCIPGCPEHGKFDTIKGSKLHTTALSDDVPKPRRAATTTGTKTSVNGNIFYNARTMPTQESRNTKVGCSSVSRRMRLLCLHDGLQWTLLRGLLQQRIRSPS	207		Type I/a	NMC	hypothetical protein [Adiantum capillus-veneris] Sequence ID: MBC9852940.1Length: 410	only SRA evidence for 272 nts, seems to be recent duplicate of CericMADS16
CericMADS16	Chr14:76981385..76979290	2095	Ceric.14G038300.1 (missing first 116 nts)	4	atgggacgtgccaagctggagacgttgctgttggggtcgaaaagcaaccgcaaggagtgcttcaacaagcgctgtaagggaatccttaagaagctctatgaactttcacatatttgcggggccggagtgcgactcgtcatcgagggtgaggatggcaacatctatgttttccaccgtcgcatgaattccgacttccgcactgttgcaacagagaaagatctcgatgatgataaagacgccaacgatgcccctagctctgacctaagtacgctggccacactcagcgtcccgtactccggtcctacagtccatgaagaagccatacctggttgccctgagcacggtaagctcgacaccatcaagagttcaaaattgcatacaactccgctgtctgatgat…	1578	MGRAKLETLLLGSKSNRKECFNKRCKGILKKLYELSHICGAGVRLVIEGEDGNIYVFHRRMNSDFRTVATEKDLDDDKDANDAPSSDLSTLATLSVPYSGPTVHEEAIPGCPEHGKLDTIKSSKLHTTPLSDDVPKPRRTVTTTGTKPSVNRYIFYNGRTMLDTGIPVTRKLRAHLCPDSCDCFDCMRGYSARCFEAFSNNVVDTPLQADDRTIFQKARLMGNAYSRVFSDRACVKHAASPIAPLLPDNMLQLQPAAMQCLEAAISEQNQDNAPTGNISVDNVQDGIPLCPEPQCITPQELPPIVLPLQENNNISTAIYTNKERKENDDMDFSKAFDFQPYNIENVTNDQFPNQNMRDTGTLESEELACYPPPEYYYSMALPVPDPKIEDSIKGANMEC…	525	CMADS6	Type I/a	MC	hypothetical protein [Adiantum capillus-veneris] Sequence ID: MBC9852940.1Length: 410	yes, complete
CericMADS17	Chr15:101024022..100966760	57262	Ceric.15G037400.1	8	ATGGGCCGTGGAAAGATCGAGATGAAGCGTATTGAGAACCGCACTACTCGACAGGTGACCTTCTGCAAACGTCGCGCGGGTCTTGTAAAGAAAGCTAGAGAGCTGTCGGTGCTCTGCGACGCGGATGTGGCACTTATCGTCTTCTCCAGTTCCGGAAGGCTCTTCGAATATGCAGGCTCTCGGAGCATGCGGGAGATAATCCAAGCCTACGTCGATGCTCACGAAGACTCCTCCTCCTTGCTGCAGCTTCGTTCTGAGGAGGCCTGCGTGTCTCAAGACCTTCGAGCTGAGTTAACAGAACTTCGAAAGGAGGTGGAATCCTTGAGACAGGAGAAAAGGAGGAAAGACGGCGATATCCACGATCTGAAGCTTCTGTCTGCAGATGAACTGGACAGTCTA…	663	MGRGKIEMKRIENRTTRQVTFCKRRAGLVKKARELSVLCDADVALIVFSSSGRLFEYAGSRSMREIIQAYVDAHEDSSSLLQLRSEEACVSQDLRAELTELRKEVESLRQEKRRKDGDIHDLKLLSADELDSLEGEVETSLCSIRKRQKQLYREKMNETFRKEEELRKENEKLRKQVEELQCARWEICCAQGFEASATSMCTSHGMTSERSDSFLDLRLN	220	CRM3/CMADS6	MIKCc	MIKC	putative MADS domain transcription factor [Ceratopteris richardii] Sequence ID: CAA69407.1Length: 220 (perfect fit)	yes, complete	transcript
CericMADS18	Chr16:13425392..13389768	35624	Ceric.16G005300.1	9	ATGGGGAAAAGCAAGATTTTGAAGGATTCAAATAGGAGAGTGACGTTCAATAAGAGAAGGCTCGGACTTTTGAAGAAGGCATATGAAATGTCAATTCTTTGCGAAGTGGACATAGCACTCATACTCATTTCACAAAATGGCGAAATGACATGTTTTGAGGGACCTCACTGTCCTACAGAAGAAGTTGTGAAGTCTTTTGCAAACATTCCGCCAAATGAAAGAACAAGAAGCCATGTCCAGAAATATATAGGCATTGAAGAGCAGCTAGGAAACAGTATGCCACGGAAGATAGAGAATGAAGAGTTCTTTGAAACATTTAAGGCGTTTCAAGAGATTGTCAGAGATCTATATCAGTCCTACATGGTGCGAAGAAGTTCATTGAAGTATGAAAGAGCTCCA…	777	MGKSKILKDSNRRVTFNKRRLGLLKKAYEMSILCEVDIALILISQNGEMTCFEGPHCPTEEVVKSFANIPPNERTRSHVQKYIGIEEQLGNSMPRKIENEEFFETFKAFQEIVRDLYQSYMVRRSSLKYERAPNMGVCNNSSVEGMMDEIREKKIHLGAYDLSVPLSCLLSSDKDILTLELYVRKQLERIEIHKRQLLSLSHNEAGSWINAHLNNRGITTNTLSSELGVSQNVVTVGGVYLSCATQQFEDANGVLNIQ	258		MIKC*/P	MC	hypothetical protein [Adiantum capillus-veneris] Sequence ID: MBC9829066.1Length: 214	yes, complete
CericMADS19	Chr16:79272369..79379006	106637	Ceric.16G027500.1	7	ATGCCGAGAAGAAAGGTCATGATCAAACGGATCGAGAACTCGACTACGCGTCAAGTGACTTTCTCGAAGCGTAAAGTGGGTCTAATCAAGAAGGCGCACGATTTGTCGGTGCTCTGTGATGTCGAAGTGGGCGTTATTATTTTCTCCAGCAGAGGCAGACTCTTCCAGTTCGCGAGTCCCAGCATGCCTAGTGTTTTGAAAAGATACTTGAAGGCACAAACTGATGCAAAGTCTGCAGACAATGGCAGCTCGATTAAGAACTTGGAGGTAGATAGGCTTACTCCACTCATACAGAAGTTGAAGGCACTGCAGAGCAACATCGGTGGAGATGATCTGGAGGGTCTGTCTTTGAGGGATCTAATCTACCTAGAGCAGCAGATACATAGAAGGTTGGGACGT…	717	MPRRKVMIKRIENSTTRQVTFSKRKVGLIKKAHDLSVLCDVEVGVIIFSSRGRLFQFASPSMPSVLKRYLKAQTDAKSADNGSSIKNLEVDRLTPLIQKLKALQSNIGGDDLEGLSLRDLIYLEQQIHRRLGRIRAKKEEMILDKLEDLKREVADSLRTTKTNSSLLDKVGGFSSSEMTSSHDIANRISLVVPEAPQADASLPGRVVRGKQVIVVGCPPPVKPLKITEDLNHSPLCME	238	CRM2	MIKCc	MIKC	homeotic protein, partial [Ceratopteris pteridoides] Sequence ID: CAA69277.1Length: 199 (perfect fit)	yes, complete	transcript
CericMADS20	Chr20:49617845..49620305	2460	Ceric.20G028400.1	2	atgaaattggagcatgaatacgcatttgtaatcatgtttgtgaatgcagagacgggaagagcaaagatccctataacatggataaagagcgatgcatcccgtcatgtaaccttcaccaagagaaggaagggcttgaagaaaaaagtggaggagttggcaattctctgtggtgtggaggtctgcttgatatgctttgcgccgcaggcaggcaagtcctccagcacaccttacagctggggcctgccaggcgtggcccatgtgatcaataaatatcgtagccttagtaaagaagaacaagacaaaaagaaattggataacaccagtctattggagcagcagattaaaaaactcaaggttgagcttaaactcaaaatggagcagaatcgtaaattcgagaat…	1614	MKLEHEYAFVIMFVNAETGRAKIPITWIKSDASRHVTFTKRRKGLKKKVEELAILCGVEVCLICFAPQAGKSSSTPYSWGLPGVAHVINKYRSLSKEEQDKKKLDNTSLLEQQIKKLKVELKLKMEQNRKFENERAIDLWDERLNGYGIDELKQLAEIVLYQTRQVHEKISYVSRQQNDLLQGFCKTPEHHTGGSPLFSTENTIAGNSAREELDILNSTQHNDDVTMSVQVDSYQQLAGNLNKYDNSSQHANFSYGGAIASNSEPYQQGLVTQISLLGLPAYIDQQKASISFDNGANCNFGDHHFRPDVSSVVTLSTDMSYPLGKSLKMDKQEYISEPHNDASTSSQRSLARIKLDEQTEQHLLSNFTLQEAVYLWSDPQRQFDYPLHRSMQYSSEEQW…	537		Type I/b,g	NMC	hypothetical protein [Adiantum capillus-veneris] Sequence ID: MBC9851731.1Length: 543	complete for Illumina but missing in PacBio
CericMADS21a	Chr22:52336272..52500851	164579	Ceric.22G017500.1, Ceric.22G017400.2 (missing last 80 nts)	>5	ATGGAACTTAACGAGCGTGAACTAAGTATTGCGGAGTTGGAGGCCAGCCATACGTTCAAGGAACAGCCTATATTGAACACAAGTCGATCGGGTCGATTGTGTGGCAACCAGCCTCTTACCAATTCACCAAAACGAGCTCTCAACGCCGATCCTGAAAATCATAAGGTCGCTTTCTCCAAACAGCTTAATGGGCTCCTTAAGGAAGCTCGCCAACTCGCAACCTCATCCGATGCTGAGGTTGCTGTCATTGTATTCTCAACAACTGGAAAGCTAGGAGAGTTTGCCAGTTCAAGTATGGAAAAGATCGTCAATCGCTACCATCGCTATGAGGGTCGGCCACAGTTTACATACAGCCAATCTCGAGCGCCACAAAACGTGCATTGGATAAAGCAAGCTATC…	660	MELNERELSIAELEASHTFKEQPILNTSRSGRLCGNQPLTNSPKRALNADPENHKVAFSKQLNGLLKEARQLATSSDAEVAVIVFSTTGKLGEFASSSMEKIVNRYHRYEGRPQFTYSQSRAPQNVHWIKQAIDIKSPTEVLDGIQSDLAADKVPGVSVRELQNAELRLETLRTEIRKRKGRLLASQMQHILNQTEEVLQSNKCKKNRTSVETECSSET	219		MIKCc	NMC	transcription factor, partial [Ceratopteris richardii] Sequence ID: BAA25247.1Length: 236	yes, complete	improvement using SRA data, Ceric.22G017500.1 and Ceric.22G017600.4 are alternative MADS boxes, 3' end in sequencing gap
CericMADS21b	Chr22:52336272..52520352	184080	Ceric.22G017600.4, Ceric.22G017400.2 (missing last 80 nts)	>5	ATGGAACTTAACGAGCATGAACTAAGTATTGCGGAGTTGGAGGCCAGCCATACGTTCAAGGAACAGCCTATGTTGAACACAAGTCGATCGGATCGATTGTGTGGCAACCAGCCTCTTACCAATTCACCAAAACGAGCTCTCAACGCCGATCCTGAAAATCATAAAGTCGCTTTCTCCAAACAGCTTAATGGGCTTCTTAAGGAAGCTCGGCAACTCTCAAACTTATCCGATGCTGAGGTTGCTGTCATTGTATTCTCAACAACTGGAAAGCTAGGAGAGTTTGCCAGTTCAAGTATGGAAAAGATCGTCAATCGCTACCATCGCTATGAGGGTCGGCCACAGTTTACATACAGCCAATCTCGAGCGCCACAAAACGTGCATTGGATAAAGCAAGCTATC…	660	MELNEHELSIAELEASHTFKEQPMLNTSRSDRLCGNQPLTNSPKRALNADPENHKVAFSKQLNGLLKEARQLSNLSDAEVAVIVFSTTGKLGEFASSSMEKIVNRYHRYEGRPQFTYSQSRAPQNVHWIKQAIDIKSPTEVLDGIQSDLAADKVPGVSVRELQNAELRLETLRTEIRKRKGRLLASQMQHILNQTEEVLQSNKCKKNRTSVETECSSET	219			NMC
CericMADS22	Chr23:74802455..74805321	2866	Ceric.23G035100.1	2	atgggtcgcgctaaaatcgagatcaagaagatagaaaaccccagtgccaggcaggtttgcttctcgaagcggagagtgggtctcatcaagaaagctagtgagctctctatcctctgtgggtctgaggttgggattattgtgttctcccaggcaggaaaggccttctcgttcggacacccatgcattgactatgtcattgataaaaccttaaagcgacctgtatctgtcgatactgagaaaattgaagccataaggaggcttgagagtgaatataatgcgctgttgcaggaacttgaggtggagaaggatcgttcccatgtcttggagaagcaactgcatctggattactacaattttaaacattgctggtcccattggtggcaagagcccgttcatgcc…	1791	MGRAKIEIKKIENPSARQVCFSKRRVGLIKKASELSILCGSEVGIIVFSQAGKAFSFGHPCIDYVIDKTLKRPVSVDTEKIEAIRRLESEYNALLQELEVEKDRSHVLEKQLHLDYYNFKHCWSHWWQEPVHAMGMFELKQHAERLETFYGLIIERARFLQHLSSLELPLMQQYPNVFMNRQQAPGPDLMLKQQVSCNGLLQSAPAHPLMPHMDMNGVPTEMDVGPFACVSMQQCNAHQTFPSSLVKKEDDSALSNMLLLSGTEKQSSMNQDFTKWPGLDQSCVKEIDEHEVSHQALTIEHQNHKPFREPANENVLEGQTAIDQASDTLYLADDYVADNENFVGDVPGNNNYISSFADNVLRSLSGQDDDGSDSGEQLSVNEEQGNEIIMTVSTSGVDQ…	596		Type I/a	MC	hypothetical protein [Adiantum capillus-veneris] Sequence ID: MBC9834396.1Length: 586 (good fit)	complete for Illumina but missing first 700nts for PacBio
CericMADS23	Chr27:112705099..112755214	50115	Ceric.27G042700.3	7	ATGCCGAAGAGAACGGTTAAAATCAAACGGATCGAAAATGCAGCGACTCGGCAGATAACGTTGTTGAAACGCAGGGCGGGTTTGTTCAAGAAAGCGCACGATCTCTCTGTACTTTGTGAAGCCGAGGTGGCCATCATCATCTTCTCTGAAAAAGGAAAACTGTTCGAGTTCGCGAGACCCAGAGTGGAAAGGCTTCTGAAACGGTTCGTGGGTCCTCAGCAAGTCTCCAGGGGAATAGGGAGAGGCGGTACCTCGAGAGGGCCTTCCGATGGCATTGAGGACCGCTTACCTGTTCTAAGGGATACGCTTGAGCGACCTCGAGGTGATGTTGTATGGCCTGATCTTGAAGGTCTAACCATAAGAGACCTCATTCCCTTGGAGCAACAAGTCAATGATGTT…	528	MPKRTVKIKRIENAATRQITLLKRRAGLFKKAHDLSVLCEAEVAIIIFSEKGKLFEFARPRVERLLKRFVGPQQVSRGIGRGGTSRGPSDGIEDRLPVLRDTLERPRGDVVWPDLEGLTIRDLIPLEQQVNDVLRQVRAKKEELLLREIETCAKKADQLMDDVRESRRKGQERKL	175		MIKCc	MIK	MADS-box protein [Ceratopteris richardii] Sequence ID: AAC24320.1Length: 240	yes, complete	transcript
CericMADS24	Chr27:137845468..137732550	112918	Ceric.27G057900.1	7	ATGGGCCGTTGCAAGATAGAGATGAAGCGTATCGAGAACAAAACAACACGGCAAGTGACTTTCTGCAAAAGGCGTGCGGGTCTGGTGAAGAAGGCCCGCGAGCTTTCACTCCTTTGCGACGCAGACGTAGCTCTCATCGTCTTTTCCCCCTCTGGCAGGCTATTTGAATATGCCGGATCCAGGGACATGCAGGAAATAATTAGGGCCTACTTCGCCGCTGGTTCTTCTGGATCTACATTGCGTACACAGTCCAAGCTTGAAGCTGAATTATCCAAACTGAAGGAGGAGGCCAACATCCTGAAAAATGATAAAAGGATTAGAAGAGGTGATGTGCACGCGCTGGAAGCTCTATCAGAAGAAGAGCTCGGTTCTCTTGAGACGGAAGTGGAGGCGAAATTG…	702	MGRCKIEMKRIENKTTRQVTFCKRRAGLVKKARELSLLCDADVALIVFSPSGRLFEYAGSRDMQEIIRAYFAAGSSGSTLRTQSKLEAELSKLKEEANILKNDKRIRRGDVHALEALSEEELGSLETEVEAKLVKIRSLQKQIRELQFREQLKKVREREREREREMIPDRPSVQEEDLQRQNERLRQEIQELEHDSEQFELDESLRAFSSYFNVNSEPSDSFLELRLDNICKY	233		MIKCc	MIKC	putative MADS domain transcription factor [Ceratopteris richardii] Sequence ID: CAA69407.1Length: 220	yes, complete	transcript
CericMADS25	Chr28:2155772..2156476	704	Ceric.28G000700.1 (missing first 263 nts)	1	ATGGGTCGCGCGAAGCTCGCGAACCTGTTGGTGGAGTCGAAGAGCAACCGTAGGGAGTGTTTCAACAAGCGTTGCAAGGGGTTGTTGAAGAAGGCATATGAGCTTGCGCACATAACCGGCGCAGGAGTGCGGCTTATCATTGAAGGCGAGGACGGAAATATCTACGATTTCCATCGTCGAATGAAGCTTGAGCTTCTGTTGAGAGCTCGCGCTAATGATCTTGTTGAGGAGCAGCAGCCCGATGCCGAATATTTTCCGTTCGGTAACGGTGGTTATGGACGTGTAAATCATGGTTGTAGTAGAGGCGAAGGAGGAGGAGGAGCTCCCGGCAAAAGCACTCCACCGAACCTGCAAGCCAATATTGATACTACCCACAAGCCGATGATGGAGGACGGAAGA…	705	MGRAKLANLLVESKSNRRECFNKRCKGLLKKAYELAHITGAGVRLIIEGEDGNIYDFHRRMKLELLLRARANDLVEEQQPDAEYFPFGNGGYGRVNHGCSRGEGGGGAPGKSTPPNLQANIDTTHKPMMEDGRTTPLSPRSSAPSSSKLTNRCMFFNGRSTMDTGFHVTQKIREYLSSEACRCFDCTRGYSRRLFETNGFDDSSPSLAGDDRPFFRRAAYMGKAYVQAFNESIAH	235		Type I/a	NMC	hypothetical protein [Adiantum capillus-veneris] Sequence ID: MBC9852940.1Length: 410	complete for Illumina but missing in PacBio	FGENESH+
CericMADS26	Chr29:35434438..35545981	111543	Ceric.29G021900.2	8	ATGAAGCAGCTTCCGCACAACAATGTTATCGACCTCTCCTGCGACCTCGACCTTCCGGATCAAGCGGATCCTACAGCTGCTCAACGTAGACCTATGAATACTTTCCTCTCGAGTGGTCCACATACGTATCTCAACAATCTGCGCTGCGGCGAATGGGGCTCTGGTACAGCTCCAGGGCCTATTGCGGACCCGAAATCCGCAGCCTATTACAGAGATCATACGAAAAACGATAAGGTTAATGACTTATCAAATCGATTGCATTCTTATGGTCCTCCAGAAGCCCTCCAATACCCAAATCAGCACGCCATTGCTGCGGATACGGAAAAAATGGAGGTTGAAAATTCCGGGAAGATGGCGGCTTCTGTTGAGCGATCAGCCCAGGACGCTCATGCATCCGGT…	1245	MKQLPHNNVIDLSCDLDLPDQADPTAAQRRPMNTFLSSGPHTYLNNLRCGEWGSGTAPGPIADPKSAAYYRDHTKNDKVNDLSNRLHSYGPPEALQYPNQHAIAADTEKMEVENSGKMAASVERSAQDAHASGALQEDVVAAYVGNMPACVAGVTLVPQGGRGTIPIRRIDNPTSRQVTFSKRRNGLLKKAYELSVLCDAEVGVMVFSATGRLSEFASTSMQKVLERYQEHSNGAPSRKVLLQDVEFWKREVLFLRDQLFHLKNYENYILGENQIPLDLAEIQRVETRLENALNKIRIQKVQVLHGEMQQIYKQEARLFEENNILRKKLAEATIINGMRGSMSTMTMSHEDLPGSTNQSYGTKALQGGCPSNTSTTTSNDPNHHSSHPPSHPSASQPLT…	414	CMADS1	MIKCc	NMIKC	CMADS1 [Ceratopteris richardii] (perfect match) Sequence ID: AAC24492.1Length: 383 (99%)	yes, complete
CericMADS27	Chr30:68018462..67968520	49942	Ceric.30G027800.1 (differences in the middle)	7	ATGGTGAGGACGAAGATCAAGATTAAGCGGATCGAGAACGCCACTACACGGCAGGTGACTTTCTCCAAGCGTCGTGGGGGACTCTTCAAGAAAGCACACGATCTATCTGTATTGTGCGATGCTGAGGTCGCCGTCATCATCTTCTCCAGCAAGGGAAAGCTATTCCACTTTGGCAACCCCAGTATGGAGACTGTGCTGAAGAGATATATGAAGGCCAATGGAGATCCAAAAGCTGGAGATAATGGTAGCTCAACAGATAATGTGGAAGCTGATCATCTGACTGTATTTACAGAGAAGTTGAAGTTGCTTCAGAGTGTTGTGATTGGAGATGACCTTGAACGCCTTTCCGTGAGAGACATCATCTATTTGGAGCAGCAATTTCATGAGAATCTAGGTCGT…	720	MVRTKIKIKRIENATTRQVTFSKRRGGLFKKAHDLSVLCDAEVAVIIFSSKGKLFHFGNPSMETVLKRYMKANGDPKAGDNGSSTDNVEADHLTVFTEKLKLLQSVVIGDDLERLSVRDIIYLEQQFHENLGRIRAKKDELMLERNNDLMQKMADTRRRTNVNTSMLNRLADFCSSDIIGSRTFVENEPADHVVGVPRTDTSRAGRIAPSDRNNNEREIVPFAKRFRIIEDLNESPASE	239	CRM4/CerMADS1	MIKCc	MIKC	putative MADS domain transcription factor, partial [Ceratopteris pteridoides] Sequence ID: CAA69408.1Length: 218 (perfect fit)	yes, complete
CericMADS28	Chr33:143897325..143857116	40209	Ceric.33G065500.2	7	ATGGTGAGGAGGAAGATCAAGATTAAACGGATCGAGAACGCGACCACGCGACAAGTGACGTTCTCCAAGCGCAGAGGGGGGCTCCTCAAGAAGGCACACGATCTGTCGGTTCTCTGCGATGCGGACGTCGGCGTTATTATTTTCTCCAGCAAGGGCAAACTCTTCCAGTTTGCCAATCCTAGTATGAAAAGTGTGTTGGAAAGATACTACAAGGCACAAGGTGATGCAGAGTCTGCAGATAACGTTAGCTCAGCAGAGAACATCGAAATAGATAGAATTACTCTATTCACAGAGAAGTTAAAGGCACTACAGAGAAATGTGATAGGAGATGATCTAGAACGTCTGTCTTTGAGGGATCTAATCCATCTAGAGCAGCAGATCCATGAAAGCCTGGGCCGT…	720	MVRRKIKIKRIENATTRQVTFSKRRGGLLKKAHDLSVLCDADVGVIIFSSKGKLFQFANPSMKSVLERYYKAQGDAESADNVSSAENIEIDRITLFTEKLKALQRNVIGDDLERLSLRDLIHLEQQIHESLGRIRAKKEEMILDQLEDFKKKVTDARKTTNANSSLLDKLLDFCSSDMTSSHNFVDCEPLLISEAPQADASLAGRAATSEQSTDVRECSPPAKRLRITEDLNHSPVCME	239	CMADS2	MIKCc	MIKC	CMADS2 [Ceratopteris richardii] Sequence ID: AAC24493.1Length: 239 (perfect fit)	yes, complete	transcript
CericMADS29	Chr34:65865941..65812924	53017	Ceric.34G033600.2	7	ATGAGCTTCTTTGCCTCTTCACCATCGTCCTCAACAAAGCTTGTGAATATGGACTCTGATTCAAATCCAACACAAGTAAAGATGACATATACTAATTCAGAGCAAGAGGTTAGTAGTAGAGCAAGTCGATTCTCTAGCAACCATCTTGATGCTCCTAAGTCTCCAAAGATCGCTATTCGTCGCATTGATAATCCAACCAATCGCCAAGTCACCTTCTCTAAACGCCGTAATGGTCTCCTCAAGAAGGCATATGAACTATCAATTTTATGTGATGCAGAAGTTGGTGTCATTGTCTTCTCTTCCACTGGAAAATTATCAGAGTTTGCCAGCTCAAGCATGTCGAAGGTTATCAAACGATATGAGGATCTTCAACCGCATAGTGCACATCGCGTTTTATCA…	789	MSFFASSPSSSTKLVNMDSDSNPTQVKMTYTNSEQEVSSRASRFSSNHLDAPKSPKIAIRRIDNPTNRQVTFSKRRNGLLKKAYELSILCDAEVGVIVFSSTGKLSEFASSSMSKVIKRYEDLQPHSAHRVLSQEREFWKNQALHLRKQVGYLNDVDNCLMGGNTTGLSFQELQNIEVRLESAMNRIRSRRNELLTMQARDIISKGNDLWAENNMLKRKLEELLQTSSENPAVSITDRLSTSEIGNATSSSKDAPDTKLKLG	262		MIKCc	NMIKC	hypothetical protein [Adiantum capillus-veneris] Sequence ID: MBC9839165.1Length: 275	yes, complete	transcript
CericMADS30a	Chr36:81650222..81827643	177422	Ceric.36G037300.1, Ceric.36G037100.1	7	ATGGCTCTGTCGTATTCCGACACAGTATTACATGGTGAAACTCAGGATCAGGCTGCCGACCACCAAATAAGCATTCAACTTCAGAATCCGCAGAGCGATCGTCATACCACAAATGTCATTCGTAACGGCGATCGTCATACCACAAATGTCATTCGAAACAACTGCGCCATAATAGAAGGCAAACCACGTTCAACGTCAAGTCGTGGAAAAGTTAAGATTAAACGCATAGAGAATGCAACGAGTAGACAGGTGACTTTCTCCAAACGCAGAAACGGTCTCTTGAAGAAAGCCCACGAGCTATCGATCCTATGTGATGCCGAGATCGCTTTGATCATCTTCTCCAGTACCGGCAAGCTCTTTGAATATGCAAGCATCAGGGGCATAAGGAAGATCCTTGAA…	876	MALSYSDTVLHGETQDQAADHQISIQLQNPQSDRHTTNVIRNGDRHTTNVIRNNCAIIEGKPRSTSSRGKVKIKRIENATSRQVTFSKRRNGLLKKAHELSILCDAEIALIIFSSTGKLFEYASIRGIRKILERYKSKSSIALAGVPSVPIDCEENLQYWKDKAKQLSERFILLEQKQRNMVGENLEGLRLEDLEILESQVNRGLSEIRSAKAHLMMERAQELRAKERRLQCENQALIWKVTVATPKVTIPTALHQAAIESRTAKVSHNHEAESNEADTTLNLACPRRLFK	291		MIKCc	NMIKC	AGL15 [Adiantum capillus-veneris] Sequence ID: AKG26779.1Length: 303	yes, transcripts for both found	FGENESH+ part of potential intron deleted;Ceric.36G037300.1 and Ceric.36G037400.2 are potential alternative MADS boxes
CericMADS30b	Chr36:81650222..81974476	324254	Ceric.36G037400.2, Ceric.36G037100.1	7	ATGGCTCTGTCGTATTCAGACACAACATTACATGGTGGGACTGAGGATCATGCTGCCGACCACCAAATAAGCATTCAACTTCAGAATCCGCATAGCGATCCACAGAGTCTCGTACACGACATTGATCGTCTAGAGCTCAGTTTACTACATCTTGGTAATGGGGATCATGATACCACAAATGTCATTCGAAACAACGGTGCGATATTCAATGGCAGACCACGTTCAACGTCAAGCCGTGGAAAAGTTAAGATTAGACGCATAGAGAATGCAACAAGTAGACAGGTGACTTTTTCCAAACGCAGAAACGGTCTCTTGAAGAAAGCCCACGAACTATCGATCCTATGTGATGCCGAGATCGCTTTGATCATCTTCTCCAGTACCGGCAAGCTCTTTGAATAT…	909	MALSYSDTTLHGGTEDHAADHQISIQLQNPHSDPQSLVHDIDRLELSLLHLGNGDHDTTNVIRNNGAIFNGRPRSTSSRGKVKIRRIENATSRQVTFSKRRNGLLKKAHELSILCDAEIALIIFSSTGKLFEYASIRGIRKILERYKSKSSIALAGVPSVPIDCEENLQYWKDKAKQLSERFILLEQKQRNMVGENLEGLRLEDLEILESQVNRGLSEIRSAKAHLMMERAQELRAKERRLQCENQALIWKVTVATPKVTIPTALHQAAIESRTAKVSHNHEAESNEADTTLNLACPRRLFK	302			NMIKC
CericMADS31	Chr36:82324584..82254591	69993	Ceric.36G037500.1	7	ATGGCTCTGTCGTATTCAGACATAGCATTACATGGTGGAACTCAGGATCATGCGGCCGACCACCAAATAAGCATTCAACTTCAGAATCCGCATAGCGTTTCACAGAGTCTCGTACACAACATCGATCGTCTCGAGCTCAGTTTGCTGCATCTTGATAACGGTGATCGGGATACCGCAAATCTCATTCGAAACGACGGTGCCATAATAAAAGGCAGACCATTTTCAACGTCAAGTCGAGGAAAAGTTAAGATTAGACGTATAGAGAATGCAACAAGTAGACAAGTGACATTTTCCAAACGCAGAAACGGTCTCTTAAAGAAAACCCATGAGCTATCGATCCTATGTGATGCCGAGATCGCTTTGATCATCTTCTCCAGTACTGGCAAGCTCTTCGAATAT…	867	MALSYSDIALHGGTQDHAADHQISIQLQNPHSVSQSLVHNIDRLELSLLHLDNGDRDTANLIRNDGAIIKGRPFSTSSRGKVKIRRIENATSRQVTFSKRRNGLLKKTHELSILCDAEIALIIFSSTGKLFEYASIRGIRKILERYKSKSRIASAGAASVPTDCEKQRNMVGENLEGLRLENLEVLEGQINRGLSRIRSAKADLMMERAQELRAKEKSLQCENQALMWKVTVAAPKVVIPTALHQADIESQTANISQNHEAESNEADTTLKLACPRRLFKSTVDGVDS	288		MIKCc	NMIKC	transcription factor [Ceratopteris richardii] Sequence ID: BAA25246.1Length: 313	not in pacbio	transcript
CericMADS32	Chr37:102340770..102344400	3630	Ceric.37G052700.2	11	ATGGGGAGGGTCAAGCTTGAAATAAGAAAGATTGAGAACCCTACGAACAGGCAGGTGACATACTCGAAGAGACGGAATGGACTCATCAAGAAGGCCTATGAGTTATCTGTGCTCTGTGATATCGATATTGCACTTATCATGTTCTCTCCATCGGGAAGGCTCAACCATTTTTCTGGAAAGAAGCGAATTGAGGATGTCATCGCTCGCTTCGCTAATCTGTCCGACCACGAACGCGCCAAAAGCCAATGCCTAAAATGGTGCAATAGTCACAATCTGCCGCCGAAGATTGCAAATTCTGAAATGCTAATGAGAGCAGCGAAAAGGCTTAAACAGGAGACTTATATGGCGATTCAGCTTTCTAGCAGCTGCTCGCGCGTTACCAATTTGGAGACCCTGCAG…	1347	MGRVKLEIRKIENPTNRQVTYSKRRNGLIKKAYELSVLCDIDIALIMFSPSGRLNHFSGKKRIEDVIARFANLSDHERAKSQCLKWCNSHNLPPKIANSEMLMRAAKRLKQETYMAIQLSSSCSRVTNLETLQYEIQRTQVQLQDIETRLRIYEGDLKCMHSMEQLDSLEQHLQTALESLRIRKQALDQNTHLSMPLDSARAQIYGIMQSQPGGMLQHATPAHIWLSVLRDYQIPSTHNMAEHPNSILSLRDCQDGDCPSASSSLYSRTLCHVSDMQGTAPEADHSGEQQAMPQFRAGQIYQVDSQSIQEVEGKVEGVDCREHKYSTTKVDSQTHPQREMDVNAGTCVSSSSDWQSAFHSVHPSSIAPATSPLLNPISLRQHAASMGMMLAHQRHDQQS…	448	CRM14	MIKC*/S	MC	M14 protein [Ceratopteris richardii] Sequence ID: CAX33870.1Length: 448 (fits perfect)	yes, complete
CericMADS33	Chr38:50425490..50586275	160785	Ceric.38G021500.1	7	ATGGCAATGCCATGTTCAGATATAGACCTGCTTGACAGTGACAATGATAACGTTGATGATCAGCACATTAGTCTTGAGCTGCGTCAGGTGCATGAAGATACAGATGATGGTTCACACGATGAACCCAGAGAACTGAGTCTTCTTAACCATGAGAGCAACCTCTGTAAGATTGTAAACAGTAAGGGGAAAGGCGCGGAAGCCGGCAACAGCCTGCTTCCGTCTACAGGGACAAGCCGGGGAAAAATTCAGATAAGGCGCATAGAGAATACCACAAGCAGGCAAGTGACCTTCTCCAAGCGTAGGAATGGCTTACTCAAGAAAGCGCACGAACTGTCTGTTCTCTGTGATGCTGAGATCGCCCTGATCATCTTCTCCAGCACAGGAAAACTCTTTGAATAT…	900	MAMPCSDIDLLDSDNDNVDDQHISLELRQVHEDTDDGSHDEPRELSLLNHESNLCKIVNSKGKGAEAGNSLLPSTGTSRGKIQIRRIENTTSRQVTFSKRRNGLLKKAHELSVLCDAEIALIIFSSTGKLFEYSSSRGIKKILERYKRCSGILQDVGGTVIRDVEYWKQEAERLKERLTYMEEIQRNMLGESLGSLQIKDLQNLEAKLDSGLYKIRGAKTQLMVRQVQELQKKEQILLQQNEALRAKLAELSCLQAPVSGLTTATTSQDVQESSSGRGSRQRETSLSAAETTLQLGFTQ	299	CRM6/CerMADS2	MIKCc	NMIKC	TF [Ceratopteris richardii] BAA25246.1Length: 313 (perfect match)	yes, complete
CericMADS34	Chr39:100921813..100961726	39913	Ceric.39G054900.1	10	ATGGGGAGAGTGAAGTTGGCGATCAAGAAAATTGAGACGCCTGTGGGAAAGCAGGTGACATATTCAAAGCGGAAGGCAGGACTGGAGAAGAAAGCTAAGGAGCTGGCCACCCTCTGCGACATCGATCTCCTGCTCATTCTTTTCTCGCCCGCTGGAAAGCTATCCTGGATCAATGGTTCCAAGAGTCCTCCAGAGGAAGTTCTCATGCGCTTTGCGAGTCTCTCCCCCCAAGAGAGAGCCAAAAGGAAAATTGAAGCTTTAGAGCAATTGAAGCGCACATTCAAGAAGCTCGACCATGACGTGAACGTCGAAGAGTTCACAAGACAAAACGTGACAGCTCAAAATATTGAGGAGTCGCATCTCTATCTCCAAAATATTCAAATAGAATGTTTGCAGTTA…	717	MGRVKLAIKKIETPVGKQVTYSKRKAGLEKKAKELATLCDIDLLLILFSPAGKLSWINGSKSPPEEVLMRFASLSPQERAKRKIEALEQLKRTFKKLDHDVNVEEFTRQNVTAQNIEESHLYLQNIQIECLQLQQKLRAYESFQNIEEADKLEEFLQRRIQEVRVHKELLGSRQCIVPCGPSASQQVYSDGVTNSNFPAQGAWESHHDRLQDISELQAKYYCQRYGEELPEAWFNDNT	238	CRM16	MIKC*/P	MC	M16 protein [Ceratopteris richardii] Sequence ID: CAX33874.1Length: 238 (perfect match)	yes, complete
CericMADS35	Chr39:5675651..5672200	3451	Ceric.39G001800.3	11	ATGGGGAGGGTGAAGCTGGAGATCAGAAGGATTGAGAACCCGACTAACAGACAGGTAACATATTCGAAAAGGCGCAATGGACTCATCAAGAAGGCATATGAGCTTTCTGTTCTCTGTGACGTCGATATTGCGCTCATCATCTTTTCTCCGTCGGGAAGGCTTGATCACTTCTCAGGAAGGAAGAGGATCGAAGACGTGATTGCTAGATTCGTCAACCTCTCGGACCATGAACGCACCAAAAGCCAATGCCTCAAATGGTGTGATAAACGCAGCCTGCTCCCGATGATTGCAAATACTGAAATGCTGATGAGAGCAGCCAAGAGGCTTAAGCAGGAGTCATACATGGCCGTTCAGCTGTCAACGAACTCCCCTCGAGTAACGAGCTTCGAGACCTTACAG…	1272	MGRVKLEIRRIENPTNRQVTYSKRRNGLIKKAYELSVLCDVDIALIIFSPSGRLDHFSGRKRIEDVIARFVNLSDHERTKSQCLKWCDKRSLLPMIANTEMLMRAAKRLKQESYMAVQLSTNSPRVTSFETLQFEVQRSQVQVQDMENRLRMYEGDLKYVNSMQHLEILEQQLQTALETLRIRKQATEGCNFLAHGAAREQMYGMMNIHAQTGKMMEQTISPHWMQWLAVMQDSQMASSQSIVENPGPTPILSLRESQTGGECSSASSSQYPKALCHLNEMQARPPQSDQSSAQHAFSHFRLEQMYRLASQDMQSVKNDKEEMDSREHNHTTENNYAHTANPGVDVNVGSSVISAPTEWQSIFNSVHPSMSNRASSGLLYPAALRQNALLGIMLGCEKR…	423	CRM15	MIKC*/S	MC	M15 protein [Ceratopteris richardii] Sequence ID: CAX33872.1Length: 423 (perfect fit)	yes, complete
Potential pseudogenes
CericMADS36	Chr01:60331826..60336563	4737	none	13	atgtgcgacggtcagcttcattaccctcttggcagagacgatgtgatgggtcttcacatggttgctctgtttttgaaggaagcttcagtcacaaaatcgatcatcgtcccgcttctaccattgcaagctccaagatgtgtgtcccaatcgatagaggtgcacaatatccattggagtacagagattatggcagcgttaaggatgagctcaacgatgtgctctgtagtgatgatgatgattgtgttgatgatgaaaggagcgacacctgaaacagtcaaaggagcacttaagtgtgggttcaccgatctgacggtgacaaatggttacgaggacaggaggtggaatcaaggaatgatcagccactttgccatggaggtggaggtaccgagaacgcgaaag…	1650	MCDGQLHYPLGRDDVMGLHMVALFLKEASVTKSIIVPLLPLQAPRCVSQSIEVHNIHWSTEIMAALRMSSTMCSVVMMMIVLMMKGATPETVKGALKCGFTDLTVTNGYEDRRWNQGMISHFAMEVEVPRTRKCTMFPNALFFQGINYSHIYPCVSPFPTLSDRSAMEGRVISMETLRKRYVIVRCSDTRWRNAARFGKEKARKNWATVGTTACGKTQISRIENNTNCQVTFSKRALIGMIYPTSKRRFDDKDEDDEIAIEKELLISMGLMRNVTSGIRAESILDNAERNLEGLTQKMHKPEKIIHKLHGELQRTRLKATRRFLIDYDSTCSSNSEDRVSQKGEECNTSCFRKGIVPMGPPLSHKNRSRQGIDGSASTTPLSSLSSSDCNLASVILSFS…	549		?	NMC	nothing found	no	pseudogene, only 21 aa of MADS domain
CericMADS37	Chr27:111901765..111902267	502	none	2	ATGCCGACTTCACTTTTGTCGACTAGCTGCAGTGATCACTTTCGTCTTCATTGGCGACACAGCCGCACAGACATTACCACGCGTCGTGTATTCGCGTGCGCACAGTTCGCCTTTTCTGCTTCAATAATACAGTCAATCAAATGGATCGAAAATGCAGCAACTCGGCAGATAACATTGTTGAAACGCAGGGCGGGTTTGTTCAAGAAGGCGCGTGATCTTTCCGTACTTTGTGAAGCCGAGGTGGCCATCGTTGTCTTCTCTCAAAAGGGCAAACTGTTCGAGTCA	285	MPTSLLSTSCSDHFRLHWRHSRTDITTRRVFACAQFAFSASIIQSIKWIENAATRQITLLKRRAGLFKKARDLSVLCEAEVAIVVFSQKGKLFES	95		MIKCc	NM	MADS-box protein [Ceratopteris richardii] Sequence ID: AAC24320.1Length: 240	no	pseudogene; only 20 aa of MADS domain
CericMADS38	Chr30:68359022..68359395	373	Ceric.30G028000.1 (missing last 175 nts)	2	ATGCTGATAGATGCCAGCAGCGGAAGCCATGGTGAGGACGAAGGTCAAGATTTAAGCGGATCGAGAACGCCACTACACGGCAAAGTAACTGAAGATCTCCTTAAGAAAGTGCACGATCTGTCTGTTTTGTGCGATGTCGAGGTCGCCATCATCATCTTCTCCAGCAAGAGAAAGCTATTCCACTTTGGCAACCGCAGGTTCTTTTCTTTTCCTTTCTTTTCCTCATCTTTTTTTTTCTGCTTGCCTCTCTGCTCTCTTGTTATAGTGTCTCAGAAACATGCCCCCCCACAAAAAAAACCCCGCCCCCAAACCCCCCCTCCTGGGTGCTCCCCTCTCCGTCTCTTCTCCTCCCCTTTTTTTTTATATTTGCTATGA	375	MLIDASSGSHGEDEGQDLSGSRTPLHGKVTEDLLKKVHDLSVLCDVEVAIIIFSSKRKLFHFGNRRFFSFPFFSSSFFFCLPLCSLVIVSQKHAPPQKKPRPQTPPPGCSPLRLFSSPFFLYLL	124		?	NMC	hypothetical protein [Adiantum capillus-veneris] Sequence ID: MBC9849731.1Length: 87	yes, complete	possible pseudogene; locus with three regions similar to MADS domain but with stop codons on fwd strand and traces of K-boxes on reverse strand
CericMADS39	scaffold_395:95450..63649	31801	Ceric.1Z082000.1	2	ATGGTGAGGAGGAAGATCAAGATTAAGCGGATCGAGAACGCCACTACGCGGCAGGTGACCTTCTCCAAGCGCCGTGGGGGACTTCTCAAGAAAGCGCACGATCTATCTGTTTTGTGCGACGCCGAGGTCGCCGTCATCATTTTCTCCAGTAAGGGAAAGCTATTCCAGTTTGCCAACCCCAGGATCATTGAAGAGTCACTCAGAGGATCTCACCTTGAGGAAGATCATCATTGA	234	MVRRKIKIKRIENATTRQVTFSKRRGGLLKKAHDLSVLCDAEVAVIIFSSKGKLFQFANPRIIEESLRGSHLEEDHH	77		?	M	homeotic protein [Ceratopteris richardii] Sequence ID: CAA69276.1Length: 238	yes, but indistinguishable from transcript of CericMADS13	transcript, incomplete, short scaffold

[truncated: 2 more sheets: Suppl. Table 11, Suppl. Table 12]
