# Supplementary material for: Dynamic genome evolution in a model fern
Source: Nat Plants. 2022 Sep 1;8(9):1038–51. doi: 10.1038/s41477-022-01226-7 (PMC9477723; doi:10.1038/s41477-022-01226-7)
Supplement: Source Data Fig. 1 — Statistical source data for Fig. 1d,e. [file 41477_2022_1226_MOESM4_ESM.xlsx]

## Sheet: Fig1D.ExonLength
Species	log10(exon_length)
Ceratopteris_richardii	3.33526
Ceratopteris_richardii	2.5977
Ceratopteris_richardii	2.12385
Ceratopteris_richardii	2.02531
Ceratopteris_richardii	1.97313
Ceratopteris_richardii	2.23805
Ceratopteris_richardii	2
Ceratopteris_richardii	2.06819
Ceratopteris_richardii	1.75587
Ceratopteris_richardii	2.7839
Ceratopteris_richardii	2.55145
Ceratopteris_richardii	2.33244
Ceratopteris_richardii	2.67578
Ceratopteris_richardii	2.12385
Ceratopteris_richardii	2.02531
Ceratopteris_richardii	1.97313
Ceratopteris_richardii	2.23805
Ceratopteris_richardii	2
Ceratopteris_richardii	2.06819
Ceratopteris_richardii	1.75587
Ceratopteris_richardii	2.7839
Ceratopteris_richardii	2.52892
Ceratopteris_richardii	2.37107
Ceratopteris_richardii	2.33244
Ceratopteris_richardii	2.67578
Ceratopteris_richardii	2.12385
Ceratopteris_richardii	2.02531
Ceratopteris_richardii	1.97313
Ceratopteris_richardii	2.22789
Ceratopteris_richardii	2
Ceratopteris_richardii	2.06819
Ceratopteris_richardii	1.75587
Ceratopteris_richardii	2.7839
Ceratopteris_richardii	1.99564
Ceratopteris_richardii	1.96848
Ceratopteris_richardii	2.37107
Ceratopteris_richardii	2.33244
Ceratopteris_richardii	2.67578
Ceratopteris_richardii	2.12385
Ceratopteris_richardii	2.02531
Ceratopteris_richardii	1.97313
Ceratopteris_richardii	2.23805
Ceratopteris_richardii	2
Ceratopteris_richardii	2.06819
Ceratopteris_richardii	1.75587
Ceratopteris_richardii	2.86392
Ceratopteris_richardii	1.98677
Ceratopteris_richardii	2.27875
Ceratopteris_richardii	2.37107
Ceratopteris_richardii	2.33244
Ceratopteris_richardii	2.67578
Ceratopteris_richardii	2.12385
Ceratopteris_richardii	2.02531
Ceratopteris_richardii	1.97313
Ceratopteris_richardii	2.23805
Ceratopteris_richardii	2
Ceratopteris_richardii	2.06819
Ceratopteris_richardii	1.75587
Ceratopteris_richardii	2.76641
Ceratopteris_richardii	2.60423
Ceratopteris_richardii	2.37107
Ceratopteris_richardii	2.33244
Ceratopteris_richardii	2.67578
Ceratopteris_richardii	2.12385
Ceratopteris_richardii	2.02531
Ceratopteris_richardii	1.97313
Ceratopteris_richardii	2.23805
Ceratopteris_richardii	2
Ceratopteris_richardii	2.06819
Ceratopteris_richardii	1.75587
Ceratopteris_richardii	2.7839
Ceratopteris_richardii	2.37107
Ceratopteris_richardii	2.46982
Ceratopteris_richardii	2.95182
Ceratopteris_richardii	2.63849
Ceratopteris_richardii	2.26717
Ceratopteris_richardii	2.46982
Ceratopteris_richardii	2.95182
Ceratopteris_richardii	2.91328
Ceratopteris_richardii	2.40824
Ceratopteris_richardii	2.46982
Ceratopteris_richardii	2.92221
Ceratopteris_richardii	2.0607
Ceratopteris_richardii	3.15106
Ceratopteris_richardii	1.36173
Ceratopteris_richardii	1.6721
Ceratopteris_richardii	2.29447
Ceratopteris_richardii	2.19312
Ceratopteris_richardii	3.15927
Ceratopteris_richardii	2.35793
Ceratopteris_richardii	2.22531
Ceratopteris_richardii	2.65896
Ceratopteris_richardii	2.41497
Ceratopteris_richardii	2.77012
Ceratopteris_richardii	1.96848
Ceratopteris_richardii	2.19312
Ceratopteris_richardii	1.98227
Ceratopteris_richardii	1.86332
Ceratopteris_richardii	1.79239
Ceratopteris_richardii	1.91381
Ceratopteris_richardii	1.78533
Ceratopteris_richardii	1.6902
Ceratopteris_richardii	2.52244
Ceratopteris_richardii	1.85733
Ceratopteris_richardii	2.25285
Ceratopteris_richardii	1.80618
Ceratopteris_richardii	1.97313
Ceratopteris_richardii	2.09342
Ceratopteris_richardii	2.3032
Ceratopteris_richardii	2.233
Ceratopteris_richardii	1.80618
Ceratopteris_richardii	1.97313
Ceratopteris_richardii	2.09342
Ceratopteris_richardii	2.3032
Ceratopteris_richardii	3.34282
Ceratopteris_richardii	2.8014
Ceratopteris_richardii	2.09691
Ceratopteris_richardii	2.64147
Ceratopteris_richardii	2.52375
Ceratopteris_richardii	2.08636
Ceratopteris_richardii	2.13354
Ceratopteris_richardii	1.91908
Ceratopteris_richardii	2.32428
Ceratopteris_richardii	2.8293
Ceratopteris_richardii	3.31994
Ceratopteris_richardii	3.0249
Ceratopteris_richardii	2.0086
Ceratopteris_richardii	2.31597
Ceratopteris_richardii	2.24304
Ceratopteris_richardii	2.43457
Ceratopteris_richardii	1.98227
Ceratopteris_richardii	3.03782
Ceratopteris_richardii	2.9196
Ceratopteris_richardii	2.31387
Ceratopteris_richardii	2.07188
Ceratopteris_richardii	2.27646
Ceratopteris_richardii	2.65321
Ceratopteris_richardii	2.0086
Ceratopteris_richardii	2.31597
Ceratopteris_richardii	2.24304
Ceratopteris_richardii	2.43457
Ceratopteris_richardii	1.98227
Ceratopteris_richardii	3.041
Ceratopteris_richardii	3.01536
Ceratopteris_richardii	2.14922
Ceratopteris_richardii	2.31387
Ceratopteris_richardii	2.07188
Ceratopteris_richardii	2.27646
Ceratopteris_richardii	2.65321
Ceratopteris_richardii	2.0086
Ceratopteris_richardii	2.31597
Ceratopteris_richardii	2.24304
Ceratopteris_richardii	2.43457
Ceratopteris_richardii	1.98227
Ceratopteris_richardii	3.04999
Ceratopteris_richardii	2.89927
Ceratopteris_richardii	2.13354
Ceratopteris_richardii	2.31387
Ceratopteris_richardii	2.07188
Ceratopteris_richardii	2.27646
Ceratopteris_richardii	2.65321
Ceratopteris_richardii	2.0086
Ceratopteris_richardii	2.31597
Ceratopteris_richardii	2.24304
Ceratopteris_richardii	2.43457
Ceratopteris_richardii	1.98227
Ceratopteris_richardii	3.0086
Ceratopteris_richardii	3.10278
Ceratopteris_richardii	2.31387
Ceratopteris_richardii	2.07188
Ceratopteris_richardii	2.27646
Ceratopteris_richardii	2.65321
Ceratopteris_richardii	2.0086
Ceratopteris_richardii	2.31597
Ceratopteris_richardii	2.24304
Ceratopteris_richardii	2.43457
Ceratopteris_richardii	1.98227
Ceratopteris_richardii	3.01157
Ceratopteris_richardii	2.81954
Ceratopteris_richardii	2.90037
Ceratopteris_richardii	2.31387
Ceratopteris_richardii	2.07188
Ceratopteris_richardii	2.27646
Ceratopteris_richardii	2.65321
Ceratopteris_richardii	2.0086
Ceratopteris_richardii	2.31597
Ceratopteris_richardii	2.24304
Ceratopteris_richardii	2.43457
Ceratopteris_richardii	1.98227
Ceratopteris_richardii	3.03862
Ceratopteris_richardii	2.84136
Ceratopteris_richardii	3.13418
Ceratopteris_richardii	2.07188
Ceratopteris_richardii	2.27646
Ceratopteris_richardii	2.65321
Ceratopteris_richardii	2.0086
Ceratopteris_richardii	2.31597
Ceratopteris_richardii	2.24304
Ceratopteris_richardii	2.43457
Ceratopteris_richardii	1.98227
Ceratopteris_richardii	3.01242
Ceratopteris_richardii	3.13893
Ceratopteris_richardii	2.07188
Ceratopteris_richardii	2.27646
Ceratopteris_richardii	2.65321
Ceratopteris_richardii	2.0086
Ceratopteris_richardii	2.31597
Ceratopteris_richardii	2.24304
Ceratopteris_richardii	2.43457
Ceratopteris_richardii	1.98227
Ceratopteris_richardii	3.03782
Ceratopteris_richardii	2.78032
Ceratopteris_richardii	1.97313
Ceratopteris_richardii	2.11727
Ceratopteris_richardii	2.26245
Ceratopteris_richardii	2.53656
Ceratopteris_richardii	3.20358
Ceratopteris_richardii	2.99344
Ceratopteris_richardii	1.97313
Ceratopteris_richardii	2.11727
Ceratopteris_richardii	2.26245
Ceratopteris_richardii	3.3483
Ceratopteris_richardii	2.67669
Ceratopteris_richardii	2.0569
Ceratopteris_richardii	2.57403
Ceratopteris_richardii	1.83885
Ceratopteris_richardii	1.85733
Ceratopteris_richardii	2.11059
Ceratopteris_richardii	1.90849
Ceratopteris_richardii	3.20412
Ceratopteris_richardii	2.75511
Ceratopteris_richardii	1.5682
Ceratopteris_richardii	2.19033
Ceratopteris_richardii	2.57403
Ceratopteris_richardii	1.83885
Ceratopteris_richardii	1.85733
Ceratopteris_richardii	2.11059
Ceratopteris_richardii	1.90849
Ceratopteris_richardii	2.29003
Ceratopteris_richardii	2.92891
Ceratopteris_richardii	2.29226
Ceratopteris_richardii	1.91908
Ceratopteris_richardii	2.57403
Ceratopteris_richardii	1.83885
Ceratopteris_richardii	1.85733
Ceratopteris_richardii	2.11059
Ceratopteris_richardii	1.90849
Ceratopteris_richardii	2.29003
Ceratopteris_richardii	2.92891
Ceratopteris_richardii	2.29226
Ceratopteris_richardii	2.60423
Ceratopteris_richardii	2.0569
Ceratopteris_richardii	2.57403
Ceratopteris_richardii	1.83885
Ceratopteris_richardii	1.85733
Ceratopteris_richardii	2.11059
Ceratopteris_richardii	1.90849
Ceratopteris_richardii	2.29003
Ceratopteris_richardii	2.92891
Ceratopteris_richardii	2.79379
Ceratopteris_richardii	2.60423
Ceratopteris_richardii	2.0569
Ceratopteris_richardii	2.57403
Ceratopteris_richardii	1.83885
Ceratopteris_richardii	1.85733
Ceratopteris_richardii	2.11059
Ceratopteris_richardii	1.90849
Ceratopteris_richardii	2.29003
Ceratopteris_richardii	3.18696
Ceratopteris_richardii	2.67852
Ceratopteris_richardii	2.0569
Ceratopteris_richardii	2.57403
Ceratopteris_richardii	1.83885
Ceratopteris_richardii	1.85733
Ceratopteris_richardii	2.11059
Ceratopteris_richardii	1.90849
Ceratopteris_richardii	2.29003
Ceratopteris_richardii	2.92891
Ceratopteris_richardii	3.14426
Ceratopteris_richardii	2.40993
Ceratopteris_richardii	2.12057
Ceratopteris_richardii	2.0569
Ceratopteris_richardii	2.57403
Ceratopteris_richardii	1.83885
Ceratopteris_richardii	1.85733
Ceratopteris_richardii	2.11059
Ceratopteris_richardii	1.90849
Ceratopteris_richardii	2.29003
Ceratopteris_richardii	2.92891
Ceratopteris_richardii	2.70243
Ceratopteris_richardii	2.10721
Ceratopteris_richardii	3.16077
Ceratopteris_richardii	2.74429
Ceratopteris_richardii	3.31302
Ceratopteris_richardii	2.85612
Ceratopteris_richardii	2.4183
Ceratopteris_richardii	2.3075
Ceratopteris_richardii	2.53782
Ceratopteris_richardii	2.02119
Ceratopteris_richardii	2.10721
Ceratopteris_richardii	2.24797
Ceratopteris_richardii	1.94448
Ceratopteris_richardii	2.50651
Ceratopteris_richardii	2.29667
Ceratopteris_richardii	2.0086
Ceratopteris_richardii	2.4014
Ceratopteris_richardii	2.34044
Ceratopteris_richardii	2.233
Ceratopteris_richardii	2.26951
Ceratopteris_richardii	3.28601
Ceratopteris_richardii	2.62531
Ceratopteris_richardii	2.3075
Ceratopteris_richardii	2.67852
Ceratopteris_richardii	2.29667
Ceratopteris_richardii	1.77815
Ceratopteris_richardii	2.67943
Ceratopteris_richardii	2.62531
Ceratopteris_richardii	2.3075
Ceratopteris_richardii	1.77815
Ceratopteris_richardii	2.67852
Ceratopteris_richardii	2.49831
Ceratopteris_richardii	2.68842
Ceratopteris_richardii	2.39445
Ceratopteris_richardii	1.89209
Ceratopteris_richardii	2.51322
Ceratopteris_richardii	2.55145
Ceratopteris_richardii	1.30103
Ceratopteris_richardii	2.68842
Ceratopteris_richardii	2.39445
Ceratopteris_richardii	2.47276
Ceratopteris_richardii	2.51983
Ceratopteris_richardii	2.68842
Ceratopteris_richardii	2.39445
Ceratopteris_richardii	2.51322
Ceratopteris_richardii	2.51851
Ceratopteris_richardii	2.68842
Ceratopteris_richardii	2.54283
Ceratopteris_richardii	2.55145
Ceratopteris_richardii	1.30103
Ceratopteris_richardii	2.68842
Ceratopteris_richardii	2.39445
Ceratopteris_richardii	1.89209
Ceratopteris_richardii	2.47276
Ceratopteris_richardii	2.49554
Ceratopteris_richardii	1.30103
Ceratopteris_richardii	2.68842
Ceratopteris_richardii	2.39445
Ceratopteris_richardii	2.47276
Ceratopteris_richardii	2.92737
Ceratopteris_richardii	2.26951
Ceratopteris_richardii	0.845098
Ceratopteris_richardii	2.84386
Ceratopteris_richardii	2.26951
Ceratopteris_richardii	2.47567
Ceratopteris_richardii	2.09342
Ceratopteris_richardii	2.734
Ceratopteris_richardii	3.42765
Ceratopteris_richardii	3.47958
Ceratopteris_richardii	3.58906
Ceratopteris_richardii	2.52375
Ceratopteris_richardii	3.23198
Ceratopteris_richardii	2.65706
Ceratopteris_richardii	1.99564
Ceratopteris_richardii	2.99432
Ceratopteris_richardii	2.47276
Ceratopteris_richardii	1.96848
Ceratopteris_richardii	2.97313
Ceratopteris_richardii	2.73957
Ceratopteris_richardii	2.47276
Ceratopteris_richardii	1.96848
Ceratopteris_richardii	2.62325
Ceratopteris_richardii	3.11093
Ceratopteris_richardii	3.05038
Ceratopteris_richardii	2.42975
Ceratopteris_richardii	3.42716
Ceratopteris_richardii	2.57749
Ceratopteris_richardii	3.39322
Ceratopteris_richardii	3.28353
Ceratopteris_richardii	2.15229
Ceratopteris_richardii	2.7364
Ceratopteris_richardii	2.41996
Ceratopteris_richardii	2.1271
Ceratopteris_richardii	2.07918
Ceratopteris_richardii	1.8451
Ceratopteris_richardii	2.95424
Ceratopteris_richardii	2.50651
Ceratopteris_richardii	2.33445
Ceratopteris_richardii	2.84261
Ceratopteris_richardii	2.47276
Ceratopteris_richardii	2.43136
Ceratopteris_richardii	2.25527
Ceratopteris_richardii	2.01703
Ceratopteris_richardii	2.04922
Ceratopteris_richardii	1.99564
Ceratopteris_richardii	2.07918
Ceratopteris_richardii	2.64345
Ceratopteris_richardii	2.71767
Ceratopteris_richardii	2.47276
Ceratopteris_richardii	2.43136
Ceratopteris_richardii	2.25527
Ceratopteris_richardii	2.01703
Ceratopteris_richardii	2.04922
Ceratopteris_richardii	1.99564
Ceratopteris_richardii	2.07918
Ceratopteris_richardii	2.79796
Ceratopteris_richardii	1.89209
Ceratopteris_richardii	2.91275
Ceratopteris_richardii	1.8451
Ceratopteris_richardii	2.07555
Ceratopteris_richardii	3.31534
Ceratopteris_richardii	3.07372
Ceratopteris_richardii	1.8451
Ceratopteris_richardii	2.07555
Ceratopteris_richardii	3.32263
Ceratopteris_richardii	1.17609
Ceratopteris_richardii	2.27646
Ceratopteris_richardii	2.50243
Ceratopteris_richardii	2.63043
Ceratopteris_richardii	2.47422
Ceratopteris_richardii	1.8451
Ceratopteris_richardii	1.99123
Ceratopteris_richardii	2.15229
Ceratopteris_richardii	2.01703
Ceratopteris_richardii	1.92428
Ceratopteris_richardii	1.81954
Ceratopteris_richardii	1.81954
Ceratopteris_richardii	1.90849
Ceratopteris_richardii	1.92428
Ceratopteris_richardii	2.233
Ceratopteris_richardii	1.8451
Ceratopteris_richardii	2.11727
Ceratopteris_richardii	3.16017
Ceratopteris_richardii	1.82607
Ceratopteris_richardii	1.81954
Ceratopteris_richardii	1.90849
Ceratopteris_richardii	1.92428
Ceratopteris_richardii	2.233
Ceratopteris_richardii	1.8451
Ceratopteris_richardii	2.11727
Ceratopteris_richardii	2.84323
Ceratopteris_richardii	2.47422
Ceratopteris_richardii	1.8451
Ceratopteris_richardii	1.99123
Ceratopteris_richardii	2.15229
Ceratopteris_richardii	2.01703
Ceratopteris_richardii	1.92428
Ceratopteris_richardii	1.70757
Ceratopteris_richardii	1.81954
Ceratopteris_richardii	1.81954
Ceratopteris_richardii	1.90849
Ceratopteris_richardii	1.92428
Ceratopteris_richardii	2.233
Ceratopteris_richardii	1.8451
Ceratopteris_richardii	2.11727
Ceratopteris_richardii	2.60746
Ceratopteris_richardii	2.42488
Ceratopteris_richardii	2.4843
Ceratopteris_richardii	1.8451
Ceratopteris_richardii	1.99123
Ceratopteris_richardii	2.15229
Ceratopteris_richardii	2.01703
Ceratopteris_richardii	1.92428
Ceratopteris_richardii	1.70757
Ceratopteris_richardii	1.81954
Ceratopteris_richardii	1.81954
Ceratopteris_richardii	1.90849
Ceratopteris_richardii	1.92428
Ceratopteris_richardii	2.233
Ceratopteris_richardii	1.8451
Ceratopteris_richardii	2.11727
Ceratopteris_richardii	2.90091
Ceratopteris_richardii	2.69461
Ceratopteris_richardii	1.77085
Ceratopteris_richardii	1.61278
Ceratopteris_richardii	1.50515
Ceratopteris_richardii	1.4624
Ceratopteris_richardii	1.5682
Ceratopteris_richardii	1.75587
Ceratopteris_richardii	1.88649
Ceratopteris_richardii	1.86923
Ceratopteris_richardii	2.75587
Ceratopteris_richardii	3.2403
Ceratopteris_richardii	3.04415
Ceratopteris_richardii	2.38739
Ceratopteris_richardii	2.13033
Ceratopteris_richardii	2.14301
Ceratopteris_richardii	2.47712
Ceratopteris_richardii	2.48287
Ceratopteris_richardii	2.32015
Ceratopteris_richardii	2.0569
Ceratopteris_richardii	1.716
Ceratopteris_richardii	2.04139
Ceratopteris_richardii	2.07918
Ceratopteris_richardii	1.95424
Ceratopteris_richardii	2.93852
Ceratopteris_richardii	3.47378
Ceratopteris_richardii	2.38739
Ceratopteris_richardii	2.13033
Ceratopteris_richardii	2.14301
Ceratopteris_richardii	2.47712
Ceratopteris_richardii	2.48287
Ceratopteris_richardii	2.32015
Ceratopteris_richardii	2.0569
Ceratopteris_richardii	1.716
Ceratopteris_richardii	1.74819
Ceratopteris_richardii	2.07918
Ceratopteris_richardii	1.95424
Ceratopteris_richardii	3.05423
Ceratopteris_richardii	3.47349
Ceratopteris_richardii	2.38739
Ceratopteris_richardii	2.13033
Ceratopteris_richardii	2.14301
Ceratopteris_richardii	2.47712
Ceratopteris_richardii	2.48287
Ceratopteris_richardii	2.32015
Ceratopteris_richardii	2.0569
Ceratopteris_richardii	1.716
Ceratopteris_richardii	2.04139
Ceratopteris_richardii	2.07918
Ceratopteris_richardii	1.95424
Ceratopteris_richardii	2.9619
Ceratopteris_richardii	3.13194
Ceratopteris_richardii	2.65321
Ceratopteris_richardii	2.14922
Ceratopteris_richardii	3.43616
Ceratopteris_richardii	3.32449
Ceratopteris_richardii	2.81358
Ceratopteris_richardii	2.07918
Ceratopteris_richardii	2.3962
Ceratopteris_richardii	2.03342
Ceratopteris_richardii	2.2014
Ceratopteris_richardii	2.19866
Ceratopteris_richardii	2.81491
Ceratopteris_richardii	3.24378
Ceratopteris_richardii	1.91381
Ceratopteris_richardii	1.83885
Ceratopteris_richardii	2.233
Ceratopteris_richardii	1.81954
Ceratopteris_richardii	1.83885
Ceratopteris_richardii	1.92428
Ceratopteris_richardii	1.69897
Ceratopteris_richardii	1.47712
Ceratopteris_richardii	2.32222
Ceratopteris_richardii	2.08279
Ceratopteris_richardii	2.02119
Ceratopteris_richardii	1.716
Ceratopteris_richardii	1.72428
Ceratopteris_richardii	1.79239
Ceratopteris_richardii	1.716
Ceratopteris_richardii	2.60314
Ceratopteris_richardii	2.39094
Ceratopteris_richardii	2.09691
Ceratopteris_richardii	1.65321
Ceratopteris_richardii	1.91381
Ceratopteris_richardii	1.83885
Ceratopteris_richardii	2.233
Ceratopteris_richardii	1.81954
Ceratopteris_richardii	1.83885
Ceratopteris_richardii	1.92428
Ceratopteris_richardii	1.69897
Ceratopteris_richardii	1.47712
Ceratopteris_richardii	2.32222
Ceratopteris_richardii	2.08279
Ceratopteris_richardii	2.02119
Ceratopteris_richardii	1.716
Ceratopteris_richardii	1.72428
Ceratopteris_richardii	1.79239
Ceratopteris_richardii	1.716
Ceratopteris_richardii	2.60097
Ceratopteris_richardii	2.44248
Ceratopteris_richardii	2.40654
Ceratopteris_richardii	2.09691
Ceratopteris_richardii	1.65321
Ceratopteris_richardii	1.91381
Ceratopteris_richardii	1.83885
Ceratopteris_richardii	2.233
Ceratopteris_richardii	1.81954
Ceratopteris_richardii	1.83885
Ceratopteris_richardii	1.92428
Ceratopteris_richardii	1.69897
Ceratopteris_richardii	1.47712
Ceratopteris_richardii	2.32222
Ceratopteris_richardii	2.08279
Ceratopteris_richardii	2.02119
Ceratopteris_richardii	2.58433
Ceratopteris_richardii	2.56229
Ceratopteris_richardii	2.40654
Ceratopteris_richardii	2.09691
Ceratopteris_richardii	1.51851
Ceratopteris_richardii	1.91381
Ceratopteris_richardii	1.83885
Ceratopteris_richardii	2.233
Ceratopteris_richardii	1.81954
Ceratopteris_richardii	1.83885
Ceratopteris_richardii	1.92428
Ceratopteris_richardii	1.69897
Ceratopteris_richardii	1.47712
Ceratopteris_richardii	2.32222
Ceratopteris_richardii	2.08279
Ceratopteris_richardii	2.02119
Ceratopteris_richardii	1.716
Ceratopteris_richardii	1.72428
Ceratopteris_richardii	1.79239
Ceratopteris_richardii	1.716
Ceratopteris_richardii	2.60206
Ceratopteris_richardii	2.62839
Ceratopteris_richardii	2.40654
Ceratopteris_richardii	2.09691
Ceratopteris_richardii	1.65321
Ceratopteris_richardii	1.91381
Ceratopteris_richardii	1.83885
Ceratopteris_richardii	2.233
Ceratopteris_richardii	1.81954
Ceratopteris_richardii	1.83885
Ceratopteris_richardii	1.92428
Ceratopteris_richardii	1.69897
Ceratopteris_richardii	1.47712
Ceratopteris_richardii	2.32222
Ceratopteris_richardii	2.08279
Ceratopteris_richardii	2.02119
Ceratopteris_richardii	1.716
Ceratopteris_richardii	1.72428
Ceratopteris_richardii	1.79239
Ceratopteris_richardii	1.716
Ceratopteris_richardii	2.63347
Ceratopteris_richardii	0.60206
Ceratopteris_richardii	2.734
Ceratopteris_richardii	0.69897
Ceratopteris_richardii	2.59988
Ceratopteris_richardii	3.00475
Ceratopteris_richardii	2.34044
Ceratopteris_richardii	3.12287
Ceratopteris_richardii	2.85612
Ceratopteris_richardii	2.50379
Ceratopteris_richardii	2.22531
Ceratopteris_richardii	3.10037
Ceratopteris_richardii	2.98767
Ceratopteris_richardii	3.04571
Ceratopteris_richardii	2.69984
Ceratopteris_richardii	2.72916
Ceratopteris_richardii	1.83885
Ceratopteris_richardii	1.27875
Ceratopteris_richardii	1.5682
Ceratopteris_richardii	2.94151
Ceratopteris_richardii	2.82478
Ceratopteris_richardii	2.94841
Ceratopteris_richardii	1.53148
Ceratopteris_richardii	1.75587
Ceratopteris_richardii	1.65321
Ceratopteris_richardii	1.75587
Ceratopteris_richardii	2.0569
Ceratopteris_richardii	1.75587
Ceratopteris_richardii	1.8451
Ceratopteris_richardii	1.74819
Ceratopteris_richardii	1.69897
Ceratopteris_richardii	1.63347
Ceratopteris_richardii	1.99564
Ceratopteris_richardii	1.89209
Ceratopteris_richardii	1.95424
Ceratopteris_richardii	1.79934
Ceratopteris_richardii	1.87506
Ceratopteris_richardii	1.63347
Ceratopteris_richardii	1.99123
Ceratopteris_richardii	1.88649
Ceratopteris_richardii	2.28556
Ceratopteris_richardii	2.46982
Ceratopteris_richardii	1.81954
Ceratopteris_richardii	1.75587
Ceratopteris_richardii	1.65321
Ceratopteris_richardii	1.75587
Ceratopteris_richardii	2.0569
Ceratopteris_richardii	1.75587
Ceratopteris_richardii	1.8451
Ceratopteris_richardii	1.74819
Ceratopteris_richardii	1.69897
Ceratopteris_richardii	1.63347
Ceratopteris_richardii	1.99564
Ceratopteris_richardii	1.89209
Ceratopteris_richardii	1.95424
Ceratopteris_richardii	1.63347
Ceratopteris_richardii	1.99123
Ceratopteris_richardii	1.88649
Ceratopteris_richardii	2.23045
Ceratopteris_richardii	2.45025
Ceratopteris_richardii	1.81954
Ceratopteris_richardii	1.75587
Ceratopteris_richardii	1.65321
Ceratopteris_richardii	1.75587
Ceratopteris_richardii	2.0569
Ceratopteris_richardii	1.75587
Ceratopteris_richardii	1.8451
Ceratopteris_richardii	1.74819
Ceratopteris_richardii	1.69897
Ceratopteris_richardii	1.63347
Ceratopteris_richardii	1.99564
Ceratopteris_richardii	1.89209
Ceratopteris_richardii	1.95424
Ceratopteris_richardii	1.79934
Ceratopteris_richardii	1.87506
Ceratopteris_richardii	1.63347
Ceratopteris_richardii	1.99123
Ceratopteris_richardii	1.88649
Ceratopteris_richardii	2.27416
Ceratopteris_richardii	1.66276
Ceratopteris_richardii	2.77525
Ceratopteris_richardii	2.4216
Ceratopteris_richardii	2.56937
Ceratopteris_richardii	2.44716
Ceratopteris_richardii	1.92428
Ceratopteris_richardii	1.75587
Ceratopteris_richardii	1.90309
Ceratopteris_richardii	3.14239
Ceratopteris_richardii	3.46982
Ceratopteris_richardii	3.14208
Ceratopteris_richardii	2.80346
Ceratopteris_richardii	1.99564
Ceratopteris_richardii	1.93952
Ceratopteris_richardii	1.97313
Ceratopteris_richardii	1.75587
Ceratopteris_richardii	1.90309
Ceratopteris_richardii	3.22063
Ceratopteris_richardii	1.94939
Ceratopteris_richardii	1.97313
Ceratopteris_richardii	1.75587
Ceratopteris_richardii	1.90309
Ceratopteris_richardii	3.21958
Ceratopteris_richardii	2.5302
Ceratopteris_richardii	2.7364
Ceratopteris_richardii	1.93952
Ceratopteris_richardii	1.75587
Ceratopteris_richardii	2.3784
Ceratopteris_richardii	2.07555
Ceratopteris_richardii	1.93952
Ceratopteris_richardii	2.66181
Ceratopteris_richardii	2.73719
Ceratopteris_richardii	1.93952
Ceratopteris_richardii	1.75587
Ceratopteris_richardii	2.3784
Ceratopteris_richardii	2.07555
Ceratopteris_richardii	1.93952
Ceratopteris_richardii	2.64048
Ceratopteris_richardii	2.23553
Ceratopteris_richardii	2.03342
Ceratopteris_richardii	2.74819
Ceratopteris_richardii	2.617
Ceratopteris_richardii	2.44091
Ceratopteris_richardii	2.69197
Ceratopteris_richardii	1.79239
Ceratopteris_richardii	2.06819
Ceratopteris_richardii	1.89209
Ceratopteris_richardii	2.30535
Ceratopteris_richardii	2.53782
Ceratopteris_richardii	2.7364
Ceratopteris_richardii	1.93952
Ceratopteris_richardii	1.75587
Ceratopteris_richardii	2.3784
Ceratopteris_richardii	2.07555
Ceratopteris_richardii	1.93952
Ceratopteris_richardii	2.68485
Ceratopteris_richardii	2.42488
Ceratopteris_richardii	3.04805
Ceratopteris_richardii	2.32222
Ceratopteris_richardii	2.41664
Ceratopteris_richardii	1.93952
Ceratopteris_richardii	2.57978
Ceratopteris_richardii	2.34242
Ceratopteris_richardii	3.07408
Ceratopteris_richardii	2.32222
Ceratopteris_richardii	2.41664
Ceratopteris_richardii	1.93952
Ceratopteris_richardii	2.58546
Ceratopteris_richardii	3.17667
Ceratopteris_richardii	2.32222
Ceratopteris_richardii	2.41664
Ceratopteris_richardii	1.93952
Ceratopteris_richardii	2.58883
Ceratopteris_richardii	2.75891
Ceratopteris_richardii	3.04805
Ceratopteris_richardii	2.32222
Ceratopteris_richardii	2.41664
Ceratopteris_richardii	1.93952
Ceratopteris_richardii	2.58995
Ceratopteris_richardii	2.20412
Ceratopteris_richardii	2.31806
Ceratopteris_richardii	3.04805
Ceratopteris_richardii	2.32222
Ceratopteris_richardii	2.41664
Ceratopteris_richardii	1.93952
Ceratopteris_richardii	2.58433
Ceratopteris_richardii	3.16643
Ceratopteris_richardii	2.90037
Ceratopteris_richardii	3.24674
Ceratopteris_richardii	2.13672
Ceratopteris_richardii	2.32015
Ceratopteris_richardii	1.85733
Ceratopteris_richardii	1.86332
Ceratopteris_richardii	2.1959
Ceratopteris_richardii	2.46538
Ceratopteris_richardii	2.0607
Ceratopteris_richardii	2.21484
Ceratopteris_richardii	1.87506
Ceratopteris_richardii	2.92788
Ceratopteris_richardii	3.33183
Ceratopteris_richardii	2.50651
Ceratopteris_richardii	1.93952
Ceratopteris_richardii	2.83885
Ceratopteris_richardii	2.21748
Ceratopteris_richardii	2.46982
Ceratopteris_richardii	2.33244
Ceratopteris_richardii	2.48572
Ceratopteris_richardii	1.80618
Ceratopteris_richardii	2.38021
Ceratopteris_richardii	2.88536
Ceratopteris_richardii	2.734
Ceratopteris_richardii	1.83885
Ceratopteris_richardii	1.716
Ceratopteris_richardii	2.00432
Ceratopteris_richardii	1.81954
Ceratopteris_richardii	1.98227
Ceratopteris_richardii	2.10037
Ceratopteris_richardii	2.15836
Ceratopteris_richardii	1.93952
Ceratopteris_richardii	2.22531
Ceratopteris_richardii	3.16376
Ceratopteris_richardii	2.19033
Ceratopteris_richardii	2.2878
Ceratopteris_richardii	2.69197
Ceratopteris_richardii	2.78817
Ceratopteris_richardii	2.59218
Ceratopteris_richardii	2.37475
Ceratopteris_richardii	2.89708
Ceratopteris_richardii	2.19033
Ceratopteris_richardii	2.2878
Ceratopteris_richardii	2.69197
Ceratopteris_richardii	2.78746
Ceratopteris_richardii	2.5302
Ceratopteris_richardii	2.59439
Ceratopteris_richardii	2.37475
Ceratopteris_richardii	2.89708
Ceratopteris_richardii	2.19033
Ceratopteris_richardii	2.2878
Ceratopteris_richardii	2.69197
Ceratopteris_richardii	2.73239
Ceratopteris_richardii	2.95713
Ceratopteris_richardii	2.66745
Ceratopteris_richardii	2.59439
Ceratopteris_richardii	2.37475
Ceratopteris_richardii	2.89708
Ceratopteris_richardii	2.19033
Ceratopteris_richardii	2.2878
Ceratopteris_richardii	2.69197
Ceratopteris_richardii	2.78104
Ceratopteris_richardii	2.91222
Ceratopteris_richardii	2.66745
Ceratopteris_richardii	2.59439
Ceratopteris_richardii	2.37475
Ceratopteris_richardii	2.89708
Ceratopteris_richardii	2.19033
Ceratopteris_richardii	2.29447
Ceratopteris_richardii	2.69197
Ceratopteris_richardii	2.77379
Ceratopteris_richardii	2.91222
Ceratopteris_richardii	2.66745
Ceratopteris_richardii	2.59439
Ceratopteris_richardii	2.37475
Ceratopteris_richardii	2.89708
Ceratopteris_richardii	2.19033
Ceratopteris_richardii	2.2878
Ceratopteris_richardii	3.09552
Ceratopteris_richardii	2.82995
Ceratopteris_richardii	2.98543
Ceratopteris_richardii	2.50379
Ceratopteris_richardii	2.00432
Ceratopteris_richardii	1.98677
Ceratopteris_richardii	1.89763
Ceratopteris_richardii	2.04532
Ceratopteris_richardii	1.92942
Ceratopteris_richardii	1.95424
Ceratopteris_richardii	1.85126
Ceratopteris_richardii	1.39794
Ceratopteris_richardii	1.83251
Ceratopteris_richardii	1.8451
Ceratopteris_richardii	2.0086
Ceratopteris_richardii	2.10037
Ceratopteris_richardii	2.08991
Ceratopteris_richardii	2.96802
Ceratopteris_richardii	2.734
Ceratopteris_richardii	1.93952
Ceratopteris_richardii	2.56703
Ceratopteris_richardii	2.45332
Ceratopteris_richardii	3.0892
Ceratopteris_richardii	2.74974
Ceratopteris_richardii	2.56703
Ceratopteris_richardii	2.42651
Ceratopteris_richardii	3.12123
Ceratopteris_richardii	2.74896
Ceratopteris_richardii	1.93952
Ceratopteris_richardii	2.56703
Ceratopteris_richardii	2.42651
Ceratopteris_richardii	3.12872
Ceratopteris_richardii	2.86094
Ceratopteris_richardii	2.549
Ceratopteris_richardii	3.00604
Ceratopteris_richardii	2.52504
Ceratopteris_richardii	3.06781
Ceratopteris_richardii	2.55267
Ceratopteris_richardii	2.53908
Ceratopteris_richardii	2.89818
Ceratopteris_richardii	1.50515
Ceratopteris_richardii	2.61909
Ceratopteris_richardii	2.68574
Ceratopteris_richardii	2.89873
Ceratopteris_richardii	2.45332
Ceratopteris_richardii	1.50515
Ceratopteris_richardii	2.61909
Ceratopteris_richardii	2.66745
Ceratopteris_richardii	2.88252
Ceratopteris_richardii	2.45332
Ceratopteris_richardii	1.50515
Ceratopteris_richardii	2.59879
Ceratopteris_richardii	2.62839
Ceratopteris_richardii	2.79518
Ceratopteris_richardii	2.46687
Ceratopteris_richardii	1.50515
Ceratopteris_richardii	2.58659
Ceratopteris_richardii	1.97772
Ceratopteris_richardii	2.79518
Ceratopteris_richardii	2.46687
Ceratopteris_richardii	1.50515
Ceratopteris_richardii	2.58659
Ceratopteris_richardii	2.1038
Ceratopteris_richardii	2.79518
Ceratopteris_richardii	2.46687
Ceratopteris_richardii	1.50515
Ceratopteris_richardii	3.0086
Ceratopteris_richardii	2.79518
Ceratopteris_richardii	2.46687
Ceratopteris_richardii	1.50515
Ceratopteris_richardii	2.58659
Ceratopteris_richardii	1.90309
Ceratopteris_richardii	1.86332
Ceratopteris_richardii	2.40993
Ceratopteris_richardii	1.50515
Ceratopteris_richardii	2.61595
Ceratopteris_richardii	2.70586
Ceratopteris_richardii	2.64542
Ceratopteris_richardii	2.71012
Ceratopteris_richardii	2.69897
Ceratopteris_richardii	2.45332
Ceratopteris_richardii	1.50515
Ceratopteris_richardii	2.61595
Ceratopteris_richardii	2.75511
Ceratopteris_richardii	2.45484
Ceratopteris_richardii	1.50515
Ceratopteris_richardii	2.61595
Ceratopteris_richardii	2.75967
Ceratopteris_richardii	2.45637
Ceratopteris_richardii	1.50515
Ceratopteris_richardii	2.59988
Ceratopteris_richardii	2.94792
Ceratopteris_richardii	2.79518
Ceratopteris_richardii	2.46687
Ceratopteris_richardii	1.50515
Ceratopteris_richardii	2.54531
Ceratopteris_richardii	2.75128
Ceratopteris_richardii	2.76118
Ceratopteris_richardii	2.46687
Ceratopteris_richardii	1.50515
Ceratopteris_richardii	2.59988
Ceratopteris_richardii	2.94743
Ceratopteris_richardii	3.14333
Ceratopteris_richardii	3.03141
Ceratopteris_richardii	2.03342
Ceratopteris_richardii	2.61278
Ceratopteris_richardii	2.1959
Ceratopteris_richardii	2.08636
Ceratopteris_richardii	3.00561
Ceratopteris_richardii	2.56229
Ceratopteris_richardii	2.82347
Ceratopteris_richardii	2.80209
Ceratopteris_richardii	2.64048
Ceratopteris_richardii	2.45637
Ceratopteris_richardii	2.48996
Ceratopteris_richardii	2.96708
Ceratopteris_richardii	2.89042
Ceratopteris_richardii	2.59106
Ceratopteris_richardii	2.13672
Ceratopteris_richardii	1.77815
Ceratopteris_richardii	2.5682
Ceratopteris_richardii	2.35411
Ceratopteris_richardii	2.59879
Ceratopteris_richardii	2.67025
Ceratopteris_richardii	0.954243
Ceratopteris_richardii	2.6981
Ceratopteris_richardii	2.46687
Ceratopteris_richardii	1.50515
Ceratopteris_richardii	2.59988
Ceratopteris_richardii	2.716
Ceratopteris_richardii	2.90634
Ceratopteris_richardii	1.87506
Ceratopteris_richardii	1.65321
Ceratopteris_richardii	1.87506
Ceratopteris_richardii	1.94448
Ceratopteris_richardii	2.09691
Ceratopteris_richardii	1.98227
Ceratopteris_richardii	1.82607
Ceratopteris_richardii	2.06446
Ceratopteris_richardii	1.89763
Ceratopteris_richardii	2.50651
Ceratopteris_richardii	2.09691
Ceratopteris_richardii	1.98227
Ceratopteris_richardii	1.82607
Ceratopteris_richardii	2.06446
Ceratopteris_richardii	1.89763
Ceratopteris_richardii	2.45484
Ceratopteris_richardii	3.1383
Ceratopteris_richardii	2.02938
Ceratopteris_richardii	2.21748
Ceratopteris_richardii	1.85733
Ceratopteris_richardii	1.85733
Ceratopteris_richardii	1.85733
Ceratopteris_richardii	1.85733
Ceratopteris_richardii	1.85733
Ceratopteris_richardii	1.85733
Ceratopteris_richardii	1.85733
Ceratopteris_richardii	1.81954
Ceratopteris_richardii	1.73239
Ceratopteris_richardii	2.02938
Ceratopteris_richardii	1.81954
Ceratopteris_richardii	2.3032
Ceratopteris_richardii	2.45788
Ceratopteris_richardii	1.716
Ceratopteris_richardii	1.96379
Ceratopteris_richardii	2.16435
Ceratopteris_richardii	2.16137
Ceratopteris_richardii	2.16732
Ceratopteris_richardii	2.83442
Ceratopteris_richardii	2.66745
Ceratopteris_richardii	2.1038
Ceratopteris_richardii	2.21748
Ceratopteris_richardii	1.85733
Ceratopteris_richardii	1.85733
Ceratopteris_richardii	1.85733
Ceratopteris_richardii	1.85733
Ceratopteris_richardii	1.85733
Ceratopteris_richardii	1.85733
Ceratopteris_richardii	1.85733
Ceratopteris_richardii	1.81954
Ceratopteris_richardii	1.73239
Ceratopteris_richardii	2.02938
Ceratopteris_richardii	1.81954
Ceratopteris_richardii	2.3032
Ceratopteris_richardii	2.45788
Ceratopteris_richardii	1.716
Ceratopteris_richardii	1.96379
Ceratopteris_richardii	2.16435
Ceratopteris_richardii	2.16137
Ceratopteris_richardii	2.16732
Ceratopteris_richardii	2.8488
Ceratopteris_richardii	2.45332
Ceratopteris_richardii	2.79796
Ceratopteris_richardii	2.59879
Ceratopteris_richardii	3.25455
Ceratopteris_richardii	2.66839
Ceratopteris_richardii	2.65992
Ceratopteris_richardii	3.13925
Ceratopteris_richardii	2.53403
Ceratopteris_richardii	2.90255
Ceratopteris_richardii	2.72997
Ceratopteris_richardii	2.21219
Ceratopteris_richardii	1.69897
Ceratopteris_richardii	1.51851
Ceratopteris_richardii	3.031
Ceratopteris_richardii	2.73957
Ceratopteris_richardii	2.04532
Ceratopteris_richardii	1.95424
Ceratopteris_richardii	1.85733
Ceratopteris_richardii	2.04532
Ceratopteris_richardii	2.1038
Ceratopteris_richardii	2.28103
Ceratopteris_richardii	3.0983
Ceratopteris_richardii	3.03181
Ceratopteris_richardii	2.73957
Ceratopteris_richardii	2.04532
Ceratopteris_richardii	1.95424
Ceratopteris_richardii	1.85733
Ceratopteris_richardii	2.04532
Ceratopteris_richardii	2.1038
Ceratopteris_richardii	2.28103
Ceratopteris_richardii	2.233
Ceratopteris_richardii	3.06258
Ceratopteris_richardii	3.05461
Ceratopteris_richardii	2.73957
Ceratopteris_richardii	2.04532
Ceratopteris_richardii	1.95424
Ceratopteris_richardii	1.85733
Ceratopteris_richardii	2.04532
Ceratopteris_richardii	2.1038
Ceratopteris_richardii	2.28103
Ceratopteris_richardii	2.18469
Ceratopteris_richardii	2.92012
Ceratopteris_richardii	2.21748
Ceratopteris_richardii	1.69897
Ceratopteris_richardii	1.51851
Ceratopteris_richardii	3.031
Ceratopteris_richardii	2.73957
Ceratopteris_richardii	2.04532
Ceratopteris_richardii	1.95424
Ceratopteris_richardii	1.85733
Ceratopteris_richardii	2.04532
Ceratopteris_richardii	2.1038
Ceratopteris_richardii	2.28103
Ceratopteris_richardii	2.18469
Ceratopteris_richardii	2.90526
Ceratopteris_richardii	2.21748
Ceratopteris_richardii	1.69897
Ceratopteris_richardii	1.51851
Ceratopteris_richardii	3.031
Ceratopteris_richardii	2.73957
Ceratopteris_richardii	2.04532
Ceratopteris_richardii	1.95424
Ceratopteris_richardii	1.85733
Ceratopteris_richardii	2.04532
Ceratopteris_richardii	2.1038
Ceratopteris_richardii	2.28103
Ceratopteris_richardii	2.233
Ceratopteris_richardii	2.92012
Ceratopteris_richardii	2.99078
Ceratopteris_richardii	2.35025
Ceratopteris_richardii	3.09272
Ceratopteris_richardii	1.88649
Ceratopteris_richardii	1.94939
Ceratopteris_richardii	1.8451
Ceratopteris_richardii	1.59106
Ceratopteris_richardii	2.17898
Ceratopteris_richardii	1.93952
Ceratopteris_richardii	2.55388
Ceratopteris_richardii	2.90956
Ceratopteris_richardii	2.03743
Ceratopteris_richardii	1.60206
Ceratopteris_richardii	1.88649
Ceratopteris_richardii	1.94939
Ceratopteris_richardii	1.8451
Ceratopteris_richardii	1.59106
Ceratopteris_richardii	2.17898
Ceratopteris_richardii	1.93952
Ceratopteris_richardii	2.64738
Ceratopteris_richardii	2.04532
Ceratopteris_richardii	1.60206
Ceratopteris_richardii	1.88649
Ceratopteris_richardii	1.94939
Ceratopteris_richardii	1.8451
Ceratopteris_richardii	1.59106
Ceratopteris_richardii	2.17898
Ceratopteris_richardii	1.93952
Ceratopteris_richardii	2.58433
Ceratopteris_richardii	3.25479
Ceratopteris_richardii	1.88649
Ceratopteris_richardii	1.94939
Ceratopteris_richardii	1.8451
Ceratopteris_richardii	1.59106
Ceratopteris_richardii	2.17898
Ceratopteris_richardii	1.93952
Ceratopteris_richardii	2.53656
Ceratopteris_richardii	3.33143
Ceratopteris_richardii	3.44994
Ceratopteris_richardii	2.94743
Ceratopteris_richardii	2.60206
Ceratopteris_richardii	3.44994
Ceratopteris_richardii	1.93952
Ceratopteris_richardii	1.97313
Ceratopteris_richardii	2.29885
Ceratopteris_richardii	1.54407
Ceratopteris_richardii	2.7356
Ceratopteris_richardii	2.58433
Ceratopteris_richardii	2.52244
Ceratopteris_richardii	1.93952
Ceratopteris_richardii	1.92942
Ceratopteris_richardii	1.97313
Ceratopteris_richardii	2.29885
Ceratopteris_richardii	1.54407
Ceratopteris_richardii	2.7356
Ceratopteris_richardii	2.58546
Ceratopteris_richardii	2.51055
Ceratopteris_richardii	1.79239
Ceratopteris_richardii	1.81291
Ceratopteris_richardii	2.1959
Ceratopteris_richardii	1.93952
Ceratopteris_richardii	1.92942
Ceratopteris_richardii	1.97313
Ceratopteris_richardii	2.29885
Ceratopteris_richardii	1.54407
Ceratopteris_richardii	2.7356
Ceratopteris_richardii	2.58659
Ceratopteris_richardii	2.64246
Ceratopteris_richardii	1.95904
Ceratopteris_richardii	2.58206
Ceratopteris_richardii	2.98722
Ceratopteris_richardii	1.89763
Ceratopteris_richardii	1.83885
Ceratopteris_richardii	1.95424
Ceratopteris_richardii	2.14301
Ceratopteris_richardii	2.01284
Ceratopteris_richardii	1.72428
Ceratopteris_richardii	1.82607
Ceratopteris_richardii	2.03743
Ceratopteris_richardii	1.81954
Ceratopteris_richardii	1.83885
Ceratopteris_richardii	1.89763
Ceratopteris_richardii	2.14922
Ceratopteris_richardii	1.6721
Ceratopteris_richardii	1.80618
Ceratopteris_richardii	1.92942
Ceratopteris_richardii	2.71096
Ceratopteris_richardii	2.38202
Ceratopteris_richardii	2.62737
Ceratopteris_richardii	1.89763
Ceratopteris_richardii	1.83885
Ceratopteris_richardii	1.95424
Ceratopteris_richardii	2.14301
Ceratopteris_richardii	2.01284
Ceratopteris_richardii	1.72428
Ceratopteris_richardii	1.82607
Ceratopteris_richardii	2.03743
Ceratopteris_richardii	1.81954
Ceratopteris_richardii	1.83885
Ceratopteris_richardii	1.89763
Ceratopteris_richardii	2.14922
Ceratopteris_richardii	1.6721
Ceratopteris_richardii	1.80618
Ceratopteris_richardii	1.92942
Ceratopteris_richardii	2.71265
Ceratopteris_richardii	2.4183
Ceratopteris_richardii	2.62737
Ceratopteris_richardii	1.89763
Ceratopteris_richardii	1.83885
Ceratopteris_richardii	1.95424
Ceratopteris_richardii	2.14301
Ceratopteris_richardii	2.01284
Ceratopteris_richardii	1.72428
Ceratopteris_richardii	1.82607
Ceratopteris_richardii	2.03743
Ceratopteris_richardii	1.81954
Ceratopteris_richardii	1.83885
Ceratopteris_richardii	1.89763
Ceratopteris_richardii	2.13988
Ceratopteris_richardii	1.6721
Ceratopteris_richardii	1.80618
Ceratopteris_richardii	1.92942
Ceratopteris_richardii	2.71265
Ceratopteris_richardii	2.85431
Ceratopteris_richardii	1.89763
Ceratopteris_richardii	1.83885
Ceratopteris_richardii	1.95424
Ceratopteris_richardii	2.14301
Ceratopteris_richardii	2.01284
Ceratopteris_richardii	1.72428
Ceratopteris_richardii	1.82607
Ceratopteris_richardii	2.03743
Ceratopteris_richardii	1.81954
Ceratopteris_richardii	1.83885
Ceratopteris_richardii	1.89763
Ceratopteris_richardii	2.13988
Ceratopteris_richardii	1.6721
Ceratopteris_richardii	1.80618
Ceratopteris_richardii	1.92942
Ceratopteris_richardii	2.71181
Ceratopteris_richardii	1.93952
Ceratopteris_richardii	1.99564
Ceratopteris_richardii	1.73239
Ceratopteris_richardii	2.16137
Ceratopteris_richardii	1.79239
Ceratopteris_richardii	1.92942
Ceratopteris_richardii	1.92428
Ceratopteris_richardii	2.20952
Ceratopteris_richardii	2.61384
Ceratopteris_richardii	2.36361
Ceratopteris_richardii	1.77085
Ceratopteris_richardii	1.73239
Ceratopteris_richardii	2.13033
Ceratopteris_richardii	1.93952
Ceratopteris_richardii	1.99564
Ceratopteris_richardii	1.73239
Ceratopteris_richardii	2.16137
Ceratopteris_richardii	1.79239
Ceratopteris_richardii	1.92942
Ceratopteris_richardii	1.92428
Ceratopteris_richardii	2.20952
Ceratopteris_richardii	2.5611
Ceratopteris_richardii	1.6902
Ceratopteris_richardii	1.73239
Ceratopteris_richardii	2.13033
Ceratopteris_richardii	1.93952
Ceratopteris_richardii	1.99564
Ceratopteris_richardii	1.73239
Ceratopteris_richardii	2.16137
Ceratopteris_richardii	1.79239
Ceratopteris_richardii	1.92942
Ceratopteris_richardii	1.92428
Ceratopteris_richardii	2.20952
Ceratopteris_richardii	2.55267
Ceratopteris_richardii	2.11059
Ceratopteris_richardii	2.98588
Ceratopteris_richardii	3.40466
Ceratopteris_richardii	3.22089
Ceratopteris_richardii	2.35218
Ceratopteris_richardii	2.1038
Ceratopteris_richardii	2.79727
Ceratopteris_richardii	2.23805
Ceratopteris_richardii	2.2014
Ceratopteris_richardii	1.51851
Ceratopteris_richardii	2.3483
Ceratopteris_richardii	2.1038
Ceratopteris_richardii	2.77452
Ceratopteris_richardii	2.39094
Ceratopteris_richardii	1.96848
Ceratopteris_richardii	2.3483
Ceratopteris_richardii	2.1038
Ceratopteris_richardii	2.8537
Ceratopteris_richardii	2.39094
Ceratopteris_richardii	2.2014
Ceratopteris_richardii	2.3483
Ceratopteris_richardii	2.1038
Ceratopteris_richardii	2.8537
Ceratopteris_richardii	2.27416
Ceratopteris_richardii	1.96848
Ceratopteris_richardii	1.51851
Ceratopteris_richardii	2.3483
Ceratopteris_richardii	2.1038
Ceratopteris_richardii	2.84696
Ceratopteris_richardii	2.24797
Ceratopteris_richardii	1.96848
Ceratopteris_richardii	1.51851
Ceratopteris_richardii	2.3483
Ceratopteris_richardii	2.1038
Ceratopteris_richardii	2.77452
Ceratopteris_richardii	2.6721
Ceratopteris_richardii	1.51851
Ceratopteris_richardii	2.3483
Ceratopteris_richardii	2.1038
Ceratopteris_richardii	2.84757
Ceratopteris_richardii	2.40824
Ceratopteris_richardii	2.27646
Ceratopteris_richardii	1.49136
Ceratopteris_richardii	2.45939
Ceratopteris_richardii	2.27646
Ceratopteris_richardii	2.11059
Ceratopteris_richardii	2.13988
Ceratopteris_richardii	2.07918
Ceratopteris_richardii	2.07188
Ceratopteris_richardii	2.05308
Ceratopteris_richardii	2.33041
Ceratopteris_richardii	2.38021
Ceratopteris_richardii	1.97313
Ceratopteris_richardii	2.27646
Ceratopteris_richardii	1.49136
Ceratopteris_richardii	2.45939
Ceratopteris_richardii	2.27646
Ceratopteris_richardii	2.11059
Ceratopteris_richardii	2.13988
Ceratopteris_richardii	2.07918
Ceratopteris_richardii	2.07188
Ceratopteris_richardii	2.05308
Ceratopteris_richardii	2.33041
Ceratopteris_richardii	2.39794
Ceratopteris_richardii	2.82478
Ceratopteris_richardii	1.49136
Ceratopteris_richardii	2.45939
Ceratopteris_richardii	2.27646
Ceratopteris_richardii	2.11059
Ceratopteris_richardii	2.13988
Ceratopteris_richardii	2.07918
Ceratopteris_richardii	2.07188
Ceratopteris_richardii	2.05308
Ceratopteris_richardii	2.33041
Ceratopteris_richardii	2.3927
Ceratopteris_richardii	3.33586
Ceratopteris_richardii	2.0607
Ceratopteris_richardii	2.07555
Ceratopteris_richardii	2.24055
Ceratopteris_richardii	3.33566
Ceratopteris_richardii	2.0607
Ceratopteris_richardii	2.65321
Ceratopteris_richardii	3.077
Ceratopteris_richardii	2.76864
Ceratopteris_richardii	2.62014
Ceratopteris_richardii	2.18184
Ceratopteris_richardii	1.97313
Ceratopteris_richardii	2.19033
Ceratopteris_richardii	1.65321
Ceratopteris_richardii	1.95904
Ceratopteris_richardii	2.00432
Ceratopteris_richardii	1.80618
Ceratopteris_richardii	2.17026
Ceratopteris_richardii	2.78888
Ceratopteris_richardii	2.21219
Ceratopteris_richardii	1.65321
Ceratopteris_richardii	1.95904
Ceratopteris_richardii	2.00432
Ceratopteris_richardii	1.80618
Ceratopteris_richardii	2.17026
Ceratopteris_richardii	2.78888
Ceratopteris_richardii	2.78176
Ceratopteris_richardii	2.88423
Ceratopteris_richardii	2.86213
Ceratopteris_richardii	3.07188
Ceratopteris_richardii	2.99432
Ceratopteris_richardii	1.66276
Ceratopteris_richardii	3.00173
Ceratopteris_richardii	2.92169
Ceratopteris_richardii	3.2393
Ceratopteris_richardii	2.39445
Ceratopteris_richardii	2.2014
Ceratopteris_richardii	1.96848
Ceratopteris_richardii	2.36922
Ceratopteris_richardii	2.25768
Ceratopteris_richardii	2.16137
Ceratopteris_richardii	1.83885
Ceratopteris_richardii	1.94448
Ceratopteris_richardii	2.02119
Ceratopteris_richardii	2.59879
Ceratopteris_richardii	2.28103
Ceratopteris_richardii	2.03743
Ceratopteris_richardii	2.16435
Ceratopteris_richardii	2.37107
Ceratopteris_richardii	1.85733
Ceratopteris_richardii	1.97772
Ceratopteris_richardii	1.79934
Ceratopteris_richardii	2.93044
Ceratopteris_richardii	2.62428
Ceratopteris_richardii	1.91908
Ceratopteris_richardii	2.16137
Ceratopteris_richardii	1.83885
Ceratopteris_richardii	1.94448
Ceratopteris_richardii	2.02119
Ceratopteris_richardii	2.59879
Ceratopteris_richardii	2.28103
Ceratopteris_richardii	2.03743
Ceratopteris_richardii	2.16435
Ceratopteris_richardii	2.37107
Ceratopteris_richardii	2.09691
Ceratopteris_richardii	1.97772
Ceratopteris_richardii	1.79934
Ceratopteris_richardii	2.91751
Ceratopteris_richardii	2.89376
Ceratopteris_richardii	2.16137
Ceratopteris_richardii	1.83885
Ceratopteris_richardii	1.94448
Ceratopteris_richardii	2.02119
Ceratopteris_richardii	2.59879
Ceratopteris_richardii	2.28103
Ceratopteris_richardii	2.03743
Ceratopteris_richardii	2.16435
Ceratopteris_richardii	2.37107
Ceratopteris_richardii	2.09691
Ceratopteris_richardii	1.97772
Ceratopteris_richardii	1.79934
Ceratopteris_richardii	2.94399
Ceratopteris_richardii	1.716
Ceratopteris_richardii	2.61172
Ceratopteris_richardii	2.20952
Ceratopteris_richardii	2.28103
Ceratopteris_richardii	2.03743
Ceratopteris_richardii	2.16435
Ceratopteris_richardii	3.43807
Ceratopteris_richardii	2.23553
Ceratopteris_richardii	1.91908
Ceratopteris_richardii	2.15229
Ceratopteris_richardii	1.83885
Ceratopteris_richardii	1.95904
Ceratopteris_richardii	2.02119
Ceratopteris_richardii	2.61172
Ceratopteris_richardii	2.20952
Ceratopteris_richardii	2.28103
Ceratopteris_richardii	2.03743
Ceratopteris_richardii	2.16435
Ceratopteris_richardii	2.36922
Ceratopteris_richardii	1.79934
Ceratopteris_richardii	2.91434
Ceratopteris_richardii	2.77887
Ceratopteris_richardii	1.70757
Ceratopteris_richardii	2.26951
Ceratopteris_richardii	3.01995
Ceratopteris_richardii	3.05881
Ceratopteris_richardii	2.79934
Ceratopteris_richardii	1.70757
Ceratopteris_richardii	2.26951
Ceratopteris_richardii	2.37475
Ceratopteris_richardii	2.902
Ceratopteris_richardii	1.70757
Ceratopteris_richardii	2.26951
Ceratopteris_richardii	2.37475
Ceratopteris_richardii	2.76343
Ceratopteris_richardii	2.88252
Ceratopteris_richardii	2.00432
Ceratopteris_richardii	2.10721
Ceratopteris_richardii	1.92942
Ceratopteris_richardii	2.04532
Ceratopteris_richardii	2.06819
Ceratopteris_richardii	2.0086
Ceratopteris_richardii	1.96379
Ceratopteris_richardii	2.1038
Ceratopteris_richardii	2.13988
Ceratopteris_richardii	1.88649
Ceratopteris_richardii	1.94448
Ceratopteris_richardii	2.10037
Ceratopteris_richardii	2.04922
Ceratopteris_richardii	2.52114
Ceratopteris_richardii	1.72428
Ceratopteris_richardii	1.78533
Ceratopteris_richardii	1.91381
Ceratopteris_richardii	1.69897
Ceratopteris_richardii	2.60314
Ceratopteris_richardii	3.23679
Ceratopteris_richardii	3.46879
Ceratopteris_richardii	3.28646
Ceratopteris_richardii	2.45484
Ceratopteris_richardii	2.28103
Ceratopteris_richardii	2.11727
Ceratopteris_richardii	1.716
Ceratopteris_richardii	2.29003
Ceratopteris_richardii	2.4014
Ceratopteris_richardii	2.14922
Ceratopteris_richardii	2.16732
Ceratopteris_richardii	2.12057
Ceratopteris_richardii	2
Ceratopteris_richardii	3.10243
Ceratopteris_richardii	1.91381
Ceratopteris_richardii	2.21219
Ceratopteris_richardii	2.12057
Ceratopteris_richardii	2.35218
Ceratopteris_richardii	2.62428
Ceratopteris_richardii	2.28103
Ceratopteris_richardii	2.11727
Ceratopteris_richardii	1.716
Ceratopteris_richardii	2.29003
Ceratopteris_richardii	2.4014
Ceratopteris_richardii	2.14922
Ceratopteris_richardii	2.16732
Ceratopteris_richardii	2.12057
Ceratopteris_richardii	2
Ceratopteris_richardii	3.01912
Ceratopteris_richardii	2.11059
Ceratopteris_richardii	2.12057
Ceratopteris_richardii	2.35218
Ceratopteris_richardii	2.62428
Ceratopteris_richardii	2.28103
Ceratopteris_richardii	2.11727
Ceratopteris_richardii	1.716
Ceratopteris_richardii	2.29003
Ceratopteris_richardii	2.4014
Ceratopteris_richardii	2.14922
Ceratopteris_richardii	2.16732
Ceratopteris_richardii	2.12057
Ceratopteris_richardii	2
Ceratopteris_richardii	3.09726
Ceratopteris_richardii	2.11727
Ceratopteris_richardii	2.63749
Ceratopteris_richardii	2.06819
Ceratopteris_richardii	2.21219
Ceratopteris_richardii	2.12057
Ceratopteris_richardii	2.35218
Ceratopteris_richardii	2.62428
Ceratopteris_richardii	2.28103
Ceratopteris_richardii	2.11727
Ceratopteris_richardii	1.716
Ceratopteris_richardii	2.29003
Ceratopteris_richardii	2.4014
Ceratopteris_richardii	2.14922
Ceratopteris_richardii	2.16732
Ceratopteris_richardii	2.12057
Ceratopteris_richardii	2
Ceratopteris_richardii	3.12418
Ceratopteris_richardii	2.70501
Ceratopteris_richardii	2.63749
Ceratopteris_richardii	2.06819
Ceratopteris_richardii	2.21219
Ceratopteris_richardii	2.12057
Ceratopteris_richardii	2.35218
Ceratopteris_richardii	2.62428
Ceratopteris_richardii	2.28103
Ceratopteris_richardii	2.11727
Ceratopteris_richardii	1.716
Ceratopteris_richardii	2.29003
Ceratopteris_richardii	2.4014
Ceratopteris_richardii	2.14922
Ceratopteris_richardii	2.16732
Ceratopteris_richardii	2.12057
Ceratopteris_richardii	2
Ceratopteris_richardii	3.00903
Ceratopteris_richardii	3.05614
Ceratopteris_richardii	2.70415
Ceratopteris_richardii	2.69461
Ceratopteris_richardii	2.57634
Ceratopteris_richardii	2.5563
Ceratopteris_richardii	2.79099
Ceratopteris_richardii	2.36736
Ceratopteris_richardii	1.81291
Ceratopteris_richardii	1.47712
Ceratopteris_richardii	2.53782
Ceratopteris_richardii	2.69285
Ceratopteris_richardii	1.65321
Ceratopteris_richardii	2.79379
Ceratopteris_richardii	2.92993
Ceratopteris_richardii	2.98363
Ceratopteris_richardii	2.45332
Ceratopteris_richardii	2.88874
Ceratopteris_richardii	1.99564
Ceratopteris_richardii	3.12613
Ceratopteris_richardii	2.53403
Ceratopteris_richardii	1.81954
Ceratopteris_richardii	1.81954
Ceratopteris_richardii	2.78958
Ceratopteris_richardii	3.50596
Ceratopteris_richardii	2.17898
Ceratopteris_richardii	3.45133
Ceratopteris_richardii	2.27184
Ceratopteris_richardii	3.48615
Ceratopteris_richardii	2
Ceratopteris_richardii	1.70757
Ceratopteris_richardii	2.76938
Ceratopteris_richardii	2.76492
Ceratopteris_richardii	2.07918
Ceratopteris_richardii	1.97772
Ceratopteris_richardii	1.97313
Ceratopteris_richardii	2.12057
Ceratopteris_richardii	2.02119
Ceratopteris_richardii	1.70757
Ceratopteris_richardii	2.74194
Ceratopteris_richardii	2.08636
Ceratopteris_richardii	1.97772
Ceratopteris_richardii	1.97313
Ceratopteris_richardii	2.12057
Ceratopteris_richardii	2.02119
Ceratopteris_richardii	1.70757
Ceratopteris_richardii	2.70501
Ceratopteris_richardii	1.6721
Ceratopteris_richardii	1.73239
Ceratopteris_richardii	1.85126
Ceratopteris_richardii	1.90849
Ceratopteris_richardii	2.84323
Ceratopteris_richardii	2.04139
Ceratopteris_richardii	1.99123
Ceratopteris_richardii	2.26482
Ceratopteris_richardii	2.36361
Ceratopteris_richardii	2.22011
Ceratopteris_richardii	2.07555
Ceratopteris_richardii	2.88195
Ceratopteris_richardii	2.63448
Ceratopteris_richardii	2.6721
Ceratopteris_richardii	1.78533
Ceratopteris_richardii	2.13672
Ceratopteris_richardii	1.99123
Ceratopteris_richardii	2.26482
Ceratopteris_richardii	2.36361
Ceratopteris_richardii	2.22011
Ceratopteris_richardii	2.07555
Ceratopteris_richardii	2.88195
Ceratopteris_richardii	2.72016
Ceratopteris_richardii	2.93802
Ceratopteris_richardii	1.78533
Ceratopteris_richardii	2.13672
Ceratopteris_richardii	1.99123
Ceratopteris_richardii	2.26482
Ceratopteris_richardii	2.36361
Ceratopteris_richardii	2.22011
Ceratopteris_richardii	2.07555
Ceratopteris_richardii	3.13735
Ceratopteris_richardii	1.90849
Ceratopteris_richardii	2.734
Ceratopteris_richardii	1.78533
Ceratopteris_richardii	2.13672
Ceratopteris_richardii	1.99123
Ceratopteris_richardii	2.26482
Ceratopteris_richardii	2.36361
Ceratopteris_richardii	2.22011
Ceratopteris_richardii	2.07555
Ceratopteris_richardii	3.1089
Ceratopteris_richardii	2.11727
Ceratopteris_richardii	1.85126
Ceratopteris_richardii	1.90849
Ceratopteris_richardii	2.734
Ceratopteris_richardii	1.78533
Ceratopteris_richardii	2.13672
Ceratopteris_richardii	1.99123
Ceratopteris_richardii	2.26482
Ceratopteris_richardii	2.36361
Ceratopteris_richardii	2.22011
Ceratopteris_richardii	2.07555
Ceratopteris_richardii	2.88195
Ceratopteris_richardii	2.73239
Ceratopteris_richardii	2.49693
Ceratopteris_richardii	1.73239
Ceratopteris_richardii	1.85126
Ceratopteris_richardii	1.90849
Ceratopteris_richardii	2.70672
Ceratopteris_richardii	1.78533
Ceratopteris_richardii	2.13672
Ceratopteris_richardii	1.99123
Ceratopteris_richardii	2.26482
Ceratopteris_richardii	2.36361
Ceratopteris_richardii	2.22011
Ceratopteris_richardii	2.07555
Ceratopteris_richardii	3.1089
Ceratopteris_richardii	2.61066
Ceratopteris_richardii	1.73239
Ceratopteris_richardii	1.85126
Ceratopteris_richardii	1.90849
Ceratopteris_richardii	2.70672
Ceratopteris_richardii	1.78533
Ceratopteris_richardii	2.13672
Ceratopteris_richardii	1.99123
Ceratopteris_richardii	2.26482
Ceratopteris_richardii	2.36361
Ceratopteris_richardii	2.22011
Ceratopteris_richardii	2.07555
Ceratopteris_richardii	2.88195
Ceratopteris_richardii	2.72181
Ceratopteris_richardii	2.51587
Ceratopteris_richardii	1.73239
Ceratopteris_richardii	1.85126
Ceratopteris_richardii	1.90849
Ceratopteris_richardii	2.734
Ceratopteris_richardii	1.78533
Ceratopteris_richardii	2.13672
Ceratopteris_richardii	1.99123
Ceratopteris_richardii	2.26482
Ceratopteris_richardii	2.36361
Ceratopteris_richardii	2.22011
Ceratopteris_richardii	2.07555
Ceratopteris_richardii	2.88195
Ceratopteris_richardii	2.71933
Ceratopteris_richardii	2.51587
Ceratopteris_richardii	1.73239
Ceratopteris_richardii	1.85126
Ceratopteris_richardii	1.90849
Ceratopteris_richardii	2.734
Ceratopteris_richardii	1.78533
Ceratopteris_richardii	2.13672
Ceratopteris_richardii	1.99123
Ceratopteris_richardii	2.26482
Ceratopteris_richardii	2.36361
Ceratopteris_richardii	2.22011
Ceratopteris_richardii	2.07555
Ceratopteris_richardii	3.14301
Ceratopteris_richardii	2.45332
Ceratopteris_richardii	3.66811
Ceratopteris_richardii	1.99123
Ceratopteris_richardii	1.77085
Ceratopteris_richardii	2.13033
Ceratopteris_richardii	2.28103
Ceratopteris_richardii	2.14301
Ceratopteris_richardii	1.92942
Ceratopteris_richardii	1.70757
Ceratopteris_richardii	2.72835
Ceratopteris_richardii	1.61278
Ceratopteris_richardii	2.40654
Ceratopteris_richardii	2.18752
Ceratopteris_richardii	1.81291
Ceratopteris_richardii	2.21484
Ceratopteris_richardii	1.99123
Ceratopteris_richardii	1.77085
Ceratopteris_richardii	2.13033
Ceratopteris_richardii	2.28103
Ceratopteris_richardii	2.14301
Ceratopteris_richardii	1.97313
Ceratopteris_richardii	1.70757
Ceratopteris_richardii	2.85003
Ceratopteris_richardii	2.38561
Ceratopteris_richardii	2.18752
Ceratopteris_richardii	1.81291
Ceratopteris_richardii	2.21484
Ceratopteris_richardii	1.99123
Ceratopteris_richardii	1.77085
Ceratopteris_richardii	2.13033
Ceratopteris_richardii	2.28103
Ceratopteris_richardii	2.14301
Ceratopteris_richardii	1.92942
Ceratopteris_richardii	1.70757
Ceratopteris_richardii	2.82217
Ceratopteris_richardii	2.42488
Ceratopteris_richardii	2.12385
Ceratopteris_richardii	2.40654
Ceratopteris_richardii	2.18752
Ceratopteris_richardii	1.81291
Ceratopteris_richardii	2.21484
Ceratopteris_richardii	1.99123
Ceratopteris_richardii	1.77085
Ceratopteris_richardii	2.13033
Ceratopteris_richardii	2.28103
Ceratopteris_richardii	2.14301
Ceratopteris_richardii	1.92942
Ceratopteris_richardii	1.70757
Ceratopteris_richardii	2.60531
Ceratopteris_richardii	2.68485
Ceratopteris_richardii	2.40654
Ceratopteris_richardii	2.18752
Ceratopteris_richardii	1.81291
Ceratopteris_richardii	2.21484
Ceratopteris_richardii	1.99123
Ceratopteris_richardii	1.77085
Ceratopteris_richardii	2.13033
Ceratopteris_richardii	2.28103
Ceratopteris_richardii	2.14301
Ceratopteris_richardii	1.92942
Ceratopteris_richardii	1.70757
Ceratopteris_richardii	2.80414
Ceratopteris_richardii	2.58659
Ceratopteris_richardii	2.12385
Ceratopteris_richardii	2.40654
Ceratopteris_richardii	2.18752
Ceratopteris_richardii	1.81291
Ceratopteris_richardii	2.21484
Ceratopteris_richardii	1.99123
Ceratopteris_richardii	1.77085
Ceratopteris_richardii	2.13033
Ceratopteris_richardii	2.28103
Ceratopteris_richardii	2.14301
Ceratopteris_richardii	1.92942
Ceratopteris_richardii	1.70757
Ceratopteris_richardii	2.83442
Ceratopteris_richardii	2.48996
Ceratopteris_richardii	2.07188
Ceratopteris_richardii	1.4624
Ceratopteris_richardii	2.3962
Ceratopteris_richardii	1.73239
Ceratopteris_richardii	2.41162
Ceratopteris_richardii	2.42651
Ceratopteris_richardii	2.13033
Ceratopteris_richardii	3.65176
Ceratopteris_richardii	2.96047
Ceratopteris_richardii	2.42651
Ceratopteris_richardii	2.92993
Ceratopteris_richardii	2.36361
Ceratopteris_richardii	2.7767
Ceratopteris_richardii	2.70501
Ceratopteris_richardii	2.42651
Ceratopteris_richardii	2.73239
Ceratopteris_richardii	3.07482
Ceratopteris_richardii	2.70501
Ceratopteris_richardii	2.92891
Ceratopteris_richardii	2.52634
Ceratopteris_richardii	2.7767
Ceratopteris_richardii	2.70501
Ceratopteris_richardii	2.42651
Ceratopteris_richardii	2.94052
Ceratopteris_richardii	3.07445
Ceratopteris_richardii	2.70501
Ceratopteris_richardii	2.42651
Ceratopteris_richardii	3.11059
Ceratopteris_richardii	2.34635
Ceratopteris_richardii	2.7767
Ceratopteris_richardii	2.70501
Ceratopteris_richardii	2.42651
Ceratopteris_richardii	2.943
Ceratopteris_richardii	2.68664
Ceratopteris_richardii	2.74586
Ceratopteris_richardii	2.61066
Ceratopteris_richardii	2.80072
Ceratopteris_richardii	1.88081
Ceratopteris_richardii	2.74586
Ceratopteris_richardii	2.61066
Ceratopteris_richardii	2.80072
Ceratopteris_richardii	1.92942
Ceratopteris_richardii	2.74586
Ceratopteris_richardii	2.61066
Ceratopteris_richardii	2.80072
Ceratopteris_richardii	2.45637
Ceratopteris_richardii	2.51455
Ceratopteris_richardii	2.5302
Ceratopteris_richardii	2.51851
Ceratopteris_richardii	2.49831
Ceratopteris_richardii	2.24055
Ceratopteris_richardii	1.87506
Ceratopteris_richardii	2.53403
Ceratopteris_richardii	2.70415
Ceratopteris_richardii	2.52244
Ceratopteris_richardii	2.51455
Ceratopteris_richardii	2.5302
Ceratopteris_richardii	2.51851
Ceratopteris_richardii	2.49831
Ceratopteris_richardii	2.5302
Ceratopteris_richardii	2.53403
Ceratopteris_richardii	2.72754
Ceratopteris_richardii	2.26951
Ceratopteris_richardii	2.76641
Ceratopteris_richardii	3.16107
Ceratopteris_richardii	3.05767
Ceratopteris_richardii	2.34439
Ceratopteris_richardii	2.61805
Ceratopteris_richardii	3.1726
Ceratopteris_richardii	3.14019
Ceratopteris_richardii	2.81291
Ceratopteris_richardii	2.549
Ceratopteris_richardii	2.45637
Ceratopteris_richardii	2.07555
Ceratopteris_richardii	2.08991
Ceratopteris_richardii	2.07918
Ceratopteris_richardii	2.2014
Ceratopteris_richardii	2.74115
Ceratopteris_richardii	2.00432
Ceratopteris_richardii	1.98227
Ceratopteris_richardii	1.98227
Ceratopteris_richardii	1.95424
Ceratopteris_richardii	2.12057
Ceratopteris_richardii	2.08991
Ceratopteris_richardii	2.07918
Ceratopteris_richardii	2.2014
Ceratopteris_richardii	2.48855
Ceratopteris_richardii	2.03743
Ceratopteris_richardii	1.99564
Ceratopteris_richardii	1.98227
Ceratopteris_richardii	1.98227
Ceratopteris_richardii	1.95424
Ceratopteris_richardii	2.12057
Ceratopteris_richardii	2.08991
Ceratopteris_richardii	2.07918
Ceratopteris_richardii	2.2014
Ceratopteris_richardii	2.53908
Ceratopteris_richardii	2.78888
Ceratopteris_richardii	1.90849
Ceratopteris_richardii	2.94101
Ceratopteris_richardii	3.21722
Ceratopteris_richardii	3.44685
Ceratopteris_richardii	3.68815
Ceratopteris_richardii	2.96942
Ceratopteris_richardii	3.13956
Ceratopteris_richardii	2.30963
Ceratopteris_richardii	2.34044
Ceratopteris_richardii	2.51055
Ceratopteris_richardii	3.06258
Ceratopteris_richardii	2.90091
Ceratopteris_richardii	3.17955
Ceratopteris_richardii	3.00087
Ceratopteris_richardii	2.24797
Ceratopteris_richardii	2.00432
Ceratopteris_richardii	2.91434
Ceratopteris_richardii	1.98677
Ceratopteris_richardii	1.93952
Ceratopteris_richardii	1.77085
Ceratopteris_richardii	1.96379
Ceratopteris_richardii	1.89209
Ceratopteris_richardii	2.20683
Ceratopteris_richardii	2.96802
Ceratopteris_richardii	2.76641
Ceratopteris_richardii	1.99123
Ceratopteris_richardii	2.24797
Ceratopteris_richardii	2.00432
Ceratopteris_richardii	1.88081
Ceratopteris_richardii	1.77815
Ceratopteris_richardii	2.26007
Ceratopteris_richardii	1.98677
Ceratopteris_richardii	1.93952
Ceratopteris_richardii	1.77085
Ceratopteris_richardii	1.96379
Ceratopteris_richardii	1.89209
Ceratopteris_richardii	2.20683
Ceratopteris_richardii	2.97081
Ceratopteris_richardii	3.12613
Ceratopteris_richardii	2.24797
Ceratopteris_richardii	2.00432
Ceratopteris_richardii	1.88081
Ceratopteris_richardii	1.77815
Ceratopteris_richardii	2.26007
Ceratopteris_richardii	1.98677
Ceratopteris_richardii	1.93952
Ceratopteris_richardii	1.77085
Ceratopteris_richardii	1.96379
Ceratopteris_richardii	1.89209
Ceratopteris_richardii	2.20683
Ceratopteris_richardii	2.96708
Ceratopteris_richardii	2.55751
Ceratopteris_richardii	2.19866
Ceratopteris_richardii	1.90849
Ceratopteris_richardii	2.77525
Ceratopteris_richardii	2.56585
Ceratopteris_richardii	1.90849
Ceratopteris_richardii	2.76193
Ceratopteris_richardii	2.5563
Ceratopteris_richardii	1.65321
Ceratopteris_richardii	1.81954
Ceratopteris_richardii	1.68124
Ceratopteris_richardii	3.32818
Ceratopteris_richardii	1.96848
Ceratopteris_richardii	2.00432
Ceratopteris_richardii	1.6721
Ceratopteris_richardii	1.88649
Ceratopteris_richardii	2.9425
Ceratopteris_richardii	3.36267
Ceratopteris_richardii	1.96848
Ceratopteris_richardii	1.99123
Ceratopteris_richardii	1.6721
Ceratopteris_richardii	1.88649
Ceratopteris_richardii	2.80414
Ceratopteris_richardii	3.37162
Ceratopteris_richardii	1.99123
Ceratopteris_richardii	1.6721
Ceratopteris_richardii	1.88649
Ceratopteris_richardii	2.943
[truncated: 1,046,576+ more rows]

## Sheet: Fig1D.IntronLength
Species	log10(intron_length)
Ceratopteris_richardii	3.66811
Ceratopteris_richardii	3.92402
Ceratopteris_richardii	1.91908
Ceratopteris_richardii	3.87961
Ceratopteris_richardii	3.83404
Ceratopteris_richardii	3.5266
Ceratopteris_richardii	1.89209
Ceratopteris_richardii	3.3438
Ceratopteris_richardii	4.94012
Ceratopteris_richardii	4.70868
Ceratopteris_richardii	2.57054
Ceratopteris_richardii	3.66811
Ceratopteris_richardii	3.92402
Ceratopteris_richardii	1.91908
Ceratopteris_richardii	3.87961
Ceratopteris_richardii	3.83404
Ceratopteris_richardii	3.5266
Ceratopteris_richardii	1.89209
Ceratopteris_richardii	3.3438
Ceratopteris_richardii	4.94003
Ceratopteris_richardii	4.55843
Ceratopteris_richardii	4.16788
Ceratopteris_richardii	2.57054
Ceratopteris_richardii	3.66811
Ceratopteris_richardii	3.92402
Ceratopteris_richardii	1.91908
Ceratopteris_richardii	3.87961
Ceratopteris_richardii	3.83429
Ceratopteris_richardii	3.5266
Ceratopteris_richardii	1.89209
Ceratopteris_richardii	3.3438
Ceratopteris_richardii	4.94052
Ceratopteris_richardii	2.38561
Ceratopteris_richardii	4.55843
Ceratopteris_richardii	4.16788
Ceratopteris_richardii	2.57054
Ceratopteris_richardii	3.66811
Ceratopteris_richardii	3.92402
Ceratopteris_richardii	1.91908
Ceratopteris_richardii	3.87961
Ceratopteris_richardii	3.83404
Ceratopteris_richardii	3.5266
Ceratopteris_richardii	1.89209
Ceratopteris_richardii	3.3438
Ceratopteris_richardii	4.94112
Ceratopteris_richardii	2.16435
Ceratopteris_richardii	4.55843
Ceratopteris_richardii	4.16788
Ceratopteris_richardii	2.57054
Ceratopteris_richardii	3.66811
Ceratopteris_richardii	3.92402
Ceratopteris_richardii	1.91908
Ceratopteris_richardii	3.87961
Ceratopteris_richardii	3.83404
Ceratopteris_richardii	3.5266
Ceratopteris_richardii	1.89209
Ceratopteris_richardii	3.3438
Ceratopteris_richardii	4.94023
Ceratopteris_richardii	4.55843
Ceratopteris_richardii	4.16788
Ceratopteris_richardii	2.57054
Ceratopteris_richardii	3.66811
Ceratopteris_richardii	3.92402
Ceratopteris_richardii	1.91908
Ceratopteris_richardii	3.87961
Ceratopteris_richardii	3.83404
Ceratopteris_richardii	3.5266
Ceratopteris_richardii	1.89209
Ceratopteris_richardii	3.3438
Ceratopteris_richardii	1.95904
Ceratopteris_richardii	1.91381
Ceratopteris_richardii	3.31723
Ceratopteris_richardii	1.96848
Ceratopteris_richardii	1.95904
Ceratopteris_richardii	1.91381
Ceratopteris_richardii	2.07188
Ceratopteris_richardii	1.95424
Ceratopteris_richardii	2.47712
Ceratopteris_richardii	2.88874
Ceratopteris_richardii	1.97313
Ceratopteris_richardii	2.45484
Ceratopteris_richardii	4.46226
Ceratopteris_richardii	4.74813
Ceratopteris_richardii	2.02938
Ceratopteris_richardii	2.45637
Ceratopteris_richardii	4.76242
Ceratopteris_richardii	2.97313
Ceratopteris_richardii	3.00732
Ceratopteris_richardii	1.94448
Ceratopteris_richardii	1.97313
Ceratopteris_richardii	4.17026
Ceratopteris_richardii	2.76042
Ceratopteris_richardii	4.18667
Ceratopteris_richardii	1.9345
Ceratopteris_richardii	2.09342
Ceratopteris_richardii	2.09342
Ceratopteris_richardii	4.21373
Ceratopteris_richardii	4.18667
Ceratopteris_richardii	1.9345
Ceratopteris_richardii	2.09342
Ceratopteris_richardii	2.09342
Ceratopteris_richardii	2.0086
Ceratopteris_richardii	2.22011
Ceratopteris_richardii	1.94448
Ceratopteris_richardii	4.16596
Ceratopteris_richardii	4.13767
Ceratopteris_richardii	3.12516
Ceratopteris_richardii	1.97772
Ceratopteris_richardii	2.71684
Ceratopteris_richardii	3.14395
Ceratopteris_richardii	2.88309
Ceratopteris_richardii	2.77887
Ceratopteris_richardii	2.31387
Ceratopteris_richardii	2.14922
Ceratopteris_richardii	4.25931
Ceratopteris_richardii	2.55751
Ceratopteris_richardii	2.79309
Ceratopteris_richardii	2.36922
Ceratopteris_richardii	3.98177
Ceratopteris_richardii	2.71684
Ceratopteris_richardii	3.14395
Ceratopteris_richardii	2.88309
Ceratopteris_richardii	2.77887
Ceratopteris_richardii	2.31387
Ceratopteris_richardii	2.14922
Ceratopteris_richardii	4.26926
Ceratopteris_richardii	1.82607
Ceratopteris_richardii	2.55751
Ceratopteris_richardii	2.79309
Ceratopteris_richardii	2.36922
Ceratopteris_richardii	3.98177
Ceratopteris_richardii	2.71684
Ceratopteris_richardii	3.14395
Ceratopteris_richardii	2.88309
Ceratopteris_richardii	2.77887
Ceratopteris_richardii	2.31387
Ceratopteris_richardii	2.14922
Ceratopteris_richardii	4.26409
Ceratopteris_richardii	1.85733
Ceratopteris_richardii	2.55751
Ceratopteris_richardii	2.79309
Ceratopteris_richardii	2.36922
Ceratopteris_richardii	3.98177
Ceratopteris_richardii	2.71684
Ceratopteris_richardii	3.14395
Ceratopteris_richardii	2.88309
Ceratopteris_richardii	2.77887
Ceratopteris_richardii	2.31387
Ceratopteris_richardii	2.14922
Ceratopteris_richardii	4.27124
Ceratopteris_richardii	2.7007
Ceratopteris_richardii	2.79309
Ceratopteris_richardii	2.36922
Ceratopteris_richardii	3.98177
Ceratopteris_richardii	2.71684
Ceratopteris_richardii	3.14395
Ceratopteris_richardii	2.88309
Ceratopteris_richardii	2.77887
Ceratopteris_richardii	2.31387
Ceratopteris_richardii	2.14922
Ceratopteris_richardii	4.27469
Ceratopteris_richardii	1.97772
Ceratopteris_richardii	2.55751
Ceratopteris_richardii	2.79309
Ceratopteris_richardii	2.36922
Ceratopteris_richardii	3.98177
Ceratopteris_richardii	2.71684
Ceratopteris_richardii	3.14395
Ceratopteris_richardii	2.88309
Ceratopteris_richardii	2.77887
Ceratopteris_richardii	2.31387
Ceratopteris_richardii	2.14922
Ceratopteris_richardii	4.27699
Ceratopteris_richardii	1.97772
Ceratopteris_richardii	2.79309
Ceratopteris_richardii	2.36922
Ceratopteris_richardii	3.98177
Ceratopteris_richardii	2.71684
Ceratopteris_richardii	3.14395
Ceratopteris_richardii	2.88309
Ceratopteris_richardii	2.77887
Ceratopteris_richardii	2.31387
Ceratopteris_richardii	2.14922
Ceratopteris_richardii	4.25732
Ceratopteris_richardii	2.79309
Ceratopteris_richardii	2.36922
Ceratopteris_richardii	3.98177
Ceratopteris_richardii	2.71684
Ceratopteris_richardii	3.14395
Ceratopteris_richardii	2.88309
Ceratopteris_richardii	2.77887
Ceratopteris_richardii	2.31387
Ceratopteris_richardii	2.14922
Ceratopteris_richardii	1.94939
Ceratopteris_richardii	2.4456
Ceratopteris_richardii	2.93095
Ceratopteris_richardii	3.13893
Ceratopteris_richardii	1.96379
Ceratopteris_richardii	3.77996
Ceratopteris_richardii	1.94939
Ceratopteris_richardii	2.4456
Ceratopteris_richardii	2.93095
Ceratopteris_richardii	3.13893
Ceratopteris_richardii	2.06819
Ceratopteris_richardii	2.78462
Ceratopteris_richardii	1.88081
Ceratopteris_richardii	2.07555
Ceratopteris_richardii	2.55145
Ceratopteris_richardii	2.28103
Ceratopteris_richardii	1.95424
Ceratopteris_richardii	2.69285
Ceratopteris_richardii	3.69135
Ceratopteris_richardii	2.00432
Ceratopteris_richardii	2.60206
Ceratopteris_richardii	1.88081
Ceratopteris_richardii	2.07555
Ceratopteris_richardii	2.55145
Ceratopteris_richardii	2.28103
Ceratopteris_richardii	1.95424
Ceratopteris_richardii	2.74507
Ceratopteris_richardii	2.69285
Ceratopteris_richardii	3.60401
Ceratopteris_richardii	1.94448
Ceratopteris_richardii	1.88081
Ceratopteris_richardii	2.07555
Ceratopteris_richardii	2.55145
Ceratopteris_richardii	2.28103
Ceratopteris_richardii	1.95424
Ceratopteris_richardii	2.74507
Ceratopteris_richardii	2.69285
Ceratopteris_richardii	3.70663
Ceratopteris_richardii	2.06819
Ceratopteris_richardii	2.78462
Ceratopteris_richardii	1.88081
Ceratopteris_richardii	2.07555
Ceratopteris_richardii	2.55145
Ceratopteris_richardii	2.28103
Ceratopteris_richardii	1.95424
Ceratopteris_richardii	2.74507
Ceratopteris_richardii	1.82607
Ceratopteris_richardii	3.70663
Ceratopteris_richardii	2.06819
Ceratopteris_richardii	2.78462
Ceratopteris_richardii	1.88081
Ceratopteris_richardii	2.07555
Ceratopteris_richardii	2.55145
Ceratopteris_richardii	2.28103
Ceratopteris_richardii	1.95424
Ceratopteris_richardii	2.74507
Ceratopteris_richardii	3.71299
Ceratopteris_richardii	2.06819
Ceratopteris_richardii	2.78462
Ceratopteris_richardii	1.88081
Ceratopteris_richardii	2.07555
Ceratopteris_richardii	2.55145
Ceratopteris_richardii	2.28103
Ceratopteris_richardii	1.95424
Ceratopteris_richardii	2.74507
Ceratopteris_richardii	2.69285
Ceratopteris_richardii	3.80243
Ceratopteris_richardii	1.85126
Ceratopteris_richardii	2.06819
Ceratopteris_richardii	2.78462
Ceratopteris_richardii	1.88081
Ceratopteris_richardii	2.07555
Ceratopteris_richardii	2.55145
Ceratopteris_richardii	2.28103
Ceratopteris_richardii	1.95424
Ceratopteris_richardii	2.74507
Ceratopteris_richardii	2.69285
Ceratopteris_richardii	2.04922
Ceratopteris_richardii	3.76118
Ceratopteris_richardii	3.9233
Ceratopteris_richardii	3.76118
Ceratopteris_richardii	2.09342
Ceratopteris_richardii	2.24304
Ceratopteris_richardii	2.04139
Ceratopteris_richardii	2.1038
Ceratopteris_richardii	2.83251
Ceratopteris_richardii	4.01313
Ceratopteris_richardii	3.14891
Ceratopteris_richardii	3.43521
Ceratopteris_richardii	2.0569
Ceratopteris_richardii	2.39094
Ceratopteris_richardii	2.01703
Ceratopteris_richardii	4.39822
Ceratopteris_richardii	2.57054
Ceratopteris_richardii	1.82607
Ceratopteris_richardii	2.64542
Ceratopteris_richardii	3.87777
Ceratopteris_richardii	3.91498
Ceratopteris_richardii	3.86392
Ceratopteris_richardii	2.24797
Ceratopteris_richardii	3.95866
Ceratopteris_richardii	2.64542
Ceratopteris_richardii	3.86392
Ceratopteris_richardii	2.24797
Ceratopteris_richardii	4.73315
Ceratopteris_richardii	3.92567
Ceratopteris_richardii	4.80441
Ceratopteris_richardii	4.53771
Ceratopteris_richardii	5.21006
Ceratopteris_richardii	4.04567
Ceratopteris_richardii	4.63268
Ceratopteris_richardii	3.92567
Ceratopteris_richardii	4.99259
Ceratopteris_richardii	5.21003
Ceratopteris_richardii	4.73315
Ceratopteris_richardii	3.92567
Ceratopteris_richardii	4.99259
Ceratopteris_richardii	5.21011
Ceratopteris_richardii	4.73315
Ceratopteris_richardii	3.92567
Ceratopteris_richardii	4.80394
Ceratopteris_richardii	4.04567
Ceratopteris_richardii	4.63268
Ceratopteris_richardii	3.92567
Ceratopteris_richardii	4.80441
Ceratopteris_richardii	4.53771
Ceratopteris_richardii	5.20999
Ceratopteris_richardii	4.04735
Ceratopteris_richardii	4.63268
Ceratopteris_richardii	3.92567
Ceratopteris_richardii	4.99259
Ceratopteris_richardii	2.62941
Ceratopteris_richardii	2.1271
Ceratopteris_richardii	2.75128
Ceratopteris_richardii	4.19312
Ceratopteris_richardii	2.11059
Ceratopteris_richardii	3.33163
Ceratopteris_richardii	3.58894
Ceratopteris_richardii	1.82607
Ceratopteris_richardii	2.44716
Ceratopteris_richardii	3.63144
Ceratopteris_richardii	4.1358
Ceratopteris_richardii	2.03342
Ceratopteris_richardii	1.9345
Ceratopteris_richardii	4.19712
Ceratopteris_richardii	4.1358
Ceratopteris_richardii	2.03342
Ceratopteris_richardii	1.9345
Ceratopteris_richardii	1.85733
Ceratopteris_richardii	2.01284
Ceratopteris_richardii	3.59295
Ceratopteris_richardii	3.03262
Ceratopteris_richardii	3.30233
Ceratopteris_richardii	4.30075
Ceratopteris_richardii	4.53969
Ceratopteris_richardii	2.45788
Ceratopteris_richardii	1.96379
Ceratopteris_richardii	2.18184
Ceratopteris_richardii	2.3927
Ceratopteris_richardii	3.71475
Ceratopteris_richardii	1.96379
Ceratopteris_richardii	3.10003
Ceratopteris_richardii	1.90309
Ceratopteris_richardii	2.24551
Ceratopteris_richardii	1.85126
Ceratopteris_richardii	1.91381
Ceratopteris_richardii	1.89209
Ceratopteris_richardii	3.7912
Ceratopteris_richardii	3.34262
Ceratopteris_richardii	1.96379
Ceratopteris_richardii	3.10003
Ceratopteris_richardii	1.90309
Ceratopteris_richardii	2.24551
Ceratopteris_richardii	1.85126
Ceratopteris_richardii	1.91381
Ceratopteris_richardii	1.89209
Ceratopteris_richardii	2.14922
Ceratopteris_richardii	2.53782
Ceratopteris_richardii	2.15229
Ceratopteris_richardii	4.16089
Ceratopteris_richardii	4.2651
Ceratopteris_richardii	2.53782
Ceratopteris_richardii	2.15229
Ceratopteris_richardii	4.16089
Ceratopteris_richardii	1.98227
Ceratopteris_richardii	2.02119
Ceratopteris_richardii	2.64836
Ceratopteris_richardii	2.30103
Ceratopteris_richardii	1.90849
Ceratopteris_richardii	3.71883
Ceratopteris_richardii	1.9345
Ceratopteris_richardii	2.29447
Ceratopteris_richardii	1.88081
Ceratopteris_richardii	1.95424
Ceratopteris_richardii	1.94448
Ceratopteris_richardii	2.02938
Ceratopteris_richardii	1.96848
Ceratopteris_richardii	2.03743
Ceratopteris_richardii	3.71991
Ceratopteris_richardii	3.89905
Ceratopteris_richardii	1.88081
Ceratopteris_richardii	1.95424
Ceratopteris_richardii	1.94448
Ceratopteris_richardii	2.02938
Ceratopteris_richardii	1.96848
Ceratopteris_richardii	2.03743
Ceratopteris_richardii	3.71991
Ceratopteris_richardii	4.15275
Ceratopteris_richardii	2.64836
Ceratopteris_richardii	2.30103
Ceratopteris_richardii	1.90849
Ceratopteris_richardii	3.71883
Ceratopteris_richardii	1.9345
Ceratopteris_richardii	1.85126
Ceratopteris_richardii	1.87506
Ceratopteris_richardii	1.88081
Ceratopteris_richardii	1.95424
Ceratopteris_richardii	1.94448
Ceratopteris_richardii	2.02938
Ceratopteris_richardii	1.96848
Ceratopteris_richardii	2.03743
Ceratopteris_richardii	3.71991
Ceratopteris_richardii	2.09342
Ceratopteris_richardii	4.15594
Ceratopteris_richardii	2.64836
Ceratopteris_richardii	2.30103
Ceratopteris_richardii	1.90849
Ceratopteris_richardii	3.71883
Ceratopteris_richardii	1.9345
Ceratopteris_richardii	1.85126
Ceratopteris_richardii	1.87506
Ceratopteris_richardii	1.88081
Ceratopteris_richardii	1.95424
Ceratopteris_richardii	1.94448
Ceratopteris_richardii	2.02938
Ceratopteris_richardii	1.96848
Ceratopteris_richardii	2.03743
Ceratopteris_richardii	3.71991
Ceratopteris_richardii	1.81954
Ceratopteris_richardii	4.25397
Ceratopteris_richardii	4.12833
Ceratopteris_richardii	4.73024
Ceratopteris_richardii	4.92904
Ceratopteris_richardii	4.28065
Ceratopteris_richardii	2.0086
Ceratopteris_richardii	4.34797
Ceratopteris_richardii	1.94939
Ceratopteris_richardii	2.10721
Ceratopteris_richardii	2.06819
Ceratopteris_richardii	1.89209
Ceratopteris_richardii	1.85733
Ceratopteris_richardii	1.99123
Ceratopteris_richardii	1.94448
Ceratopteris_richardii	1.90309
Ceratopteris_richardii	1.89209
Ceratopteris_richardii	1.95904
Ceratopteris_richardii	2.67943
Ceratopteris_richardii	1.99123
Ceratopteris_richardii	1.90309
Ceratopteris_richardii	3.266
Ceratopteris_richardii	3.94768
Ceratopteris_richardii	2.06819
Ceratopteris_richardii	1.89209
Ceratopteris_richardii	1.85733
Ceratopteris_richardii	1.99123
Ceratopteris_richardii	1.94448
Ceratopteris_richardii	1.90309
Ceratopteris_richardii	1.89209
Ceratopteris_richardii	1.95904
Ceratopteris_richardii	2.72591
Ceratopteris_richardii	1.99123
Ceratopteris_richardii	1.90309
Ceratopteris_richardii	3.266
Ceratopteris_richardii	3.96038
Ceratopteris_richardii	2.06819
Ceratopteris_richardii	1.89209
Ceratopteris_richardii	1.85733
Ceratopteris_richardii	1.99123
Ceratopteris_richardii	1.94448
Ceratopteris_richardii	1.90309
Ceratopteris_richardii	1.89209
Ceratopteris_richardii	1.95904
Ceratopteris_richardii	2.67943
Ceratopteris_richardii	1.99123
Ceratopteris_richardii	1.90309
Ceratopteris_richardii	3.266
Ceratopteris_richardii	2.51851
Ceratopteris_richardii	3.40824
Ceratopteris_richardii	4.13146
Ceratopteris_richardii	2.33244
Ceratopteris_richardii	4.69753
Ceratopteris_richardii	2.13988
Ceratopteris_richardii	2.56585
Ceratopteris_richardii	2.34242
Ceratopteris_richardii	1.85126
Ceratopteris_richardii	1.81954
Ceratopteris_richardii	1.91381
Ceratopteris_richardii	2.3032
Ceratopteris_richardii	3.3075
Ceratopteris_richardii	1.9345
Ceratopteris_richardii	2.07188
Ceratopteris_richardii	1.93952
Ceratopteris_richardii	1.92428
Ceratopteris_richardii	4.01858
Ceratopteris_richardii	4.21756
Ceratopteris_richardii	2.02531
Ceratopteris_richardii	2.79379
Ceratopteris_richardii	1.89209
Ceratopteris_richardii	1.8451
Ceratopteris_richardii	1.94939
Ceratopteris_richardii	4.89204
Ceratopteris_richardii	4.65405
Ceratopteris_richardii	1.90309
Ceratopteris_richardii	1.85126
Ceratopteris_richardii	1.81954
Ceratopteris_richardii	1.91381
Ceratopteris_richardii	2.3032
Ceratopteris_richardii	3.3075
Ceratopteris_richardii	1.9345
Ceratopteris_richardii	2.07188
Ceratopteris_richardii	1.93952
Ceratopteris_richardii	1.92428
Ceratopteris_richardii	4.01858
Ceratopteris_richardii	4.21756
Ceratopteris_richardii	2.02531
Ceratopteris_richardii	2.79379
Ceratopteris_richardii	1.89209
Ceratopteris_richardii	1.8451
Ceratopteris_richardii	1.94939
Ceratopteris_richardii	4.95274
Ceratopteris_richardii	4.05751
Ceratopteris_richardii	4.65405
Ceratopteris_richardii	1.90309
Ceratopteris_richardii	1.85126
Ceratopteris_richardii	1.81954
Ceratopteris_richardii	1.91381
Ceratopteris_richardii	2.3032
Ceratopteris_richardii	3.3075
Ceratopteris_richardii	1.9345
Ceratopteris_richardii	2.07188
Ceratopteris_richardii	1.93952
Ceratopteris_richardii	1.92428
Ceratopteris_richardii	4.01858
Ceratopteris_richardii	4.21756
Ceratopteris_richardii	2.02531
Ceratopteris_richardii	4.94785
Ceratopteris_richardii	4.05751
Ceratopteris_richardii	4.65405
Ceratopteris_richardii	1.90309
Ceratopteris_richardii	1.91908
Ceratopteris_richardii	1.81954
Ceratopteris_richardii	1.91381
Ceratopteris_richardii	2.3032
Ceratopteris_richardii	3.3075
Ceratopteris_richardii	1.9345
Ceratopteris_richardii	2.07188
Ceratopteris_richardii	1.93952
Ceratopteris_richardii	1.92428
Ceratopteris_richardii	4.01858
Ceratopteris_richardii	4.21756
Ceratopteris_richardii	2.02531
Ceratopteris_richardii	2.79379
Ceratopteris_richardii	1.89209
Ceratopteris_richardii	1.8451
Ceratopteris_richardii	1.94939
Ceratopteris_richardii	4.95346
Ceratopteris_richardii	4.05751
Ceratopteris_richardii	4.65405
Ceratopteris_richardii	1.90309
Ceratopteris_richardii	1.85126
Ceratopteris_richardii	1.81954
Ceratopteris_richardii	1.91381
Ceratopteris_richardii	2.3032
Ceratopteris_richardii	3.3075
Ceratopteris_richardii	1.9345
Ceratopteris_richardii	2.07188
Ceratopteris_richardii	1.93952
Ceratopteris_richardii	1.92428
Ceratopteris_richardii	4.01858
Ceratopteris_richardii	4.21756
Ceratopteris_richardii	2.02531
Ceratopteris_richardii	2.79379
Ceratopteris_richardii	1.89209
Ceratopteris_richardii	1.8451
Ceratopteris_richardii	1.94939
Ceratopteris_richardii	3.26764
Ceratopteris_richardii	2.79657
Ceratopteris_richardii	2.01284
Ceratopteris_richardii	2.43775
Ceratopteris_richardii	1.9345
Ceratopteris_richardii	2.15229
Ceratopteris_richardii	1.91381
Ceratopteris_richardii	2.29003
Ceratopteris_richardii	4.02102
Ceratopteris_richardii	3.70927
Ceratopteris_richardii	4.51255
Ceratopteris_richardii	3.69949
Ceratopteris_richardii	4.58124
Ceratopteris_richardii	3.33945
Ceratopteris_richardii	4.3098
Ceratopteris_richardii	4.55641
Ceratopteris_richardii	4.42914
Ceratopteris_richardii	3.11093
Ceratopteris_richardii	2.23553
Ceratopteris_richardii	3.87175
Ceratopteris_richardii	3.81578
Ceratopteris_richardii	1.91908
Ceratopteris_richardii	4.26439
Ceratopteris_richardii	3.9312
Ceratopteris_richardii	3.41797
Ceratopteris_richardii	1.97313
Ceratopteris_richardii	4.29717
Ceratopteris_richardii	4.56031
Ceratopteris_richardii	3.96797
Ceratopteris_richardii	4.32901
Ceratopteris_richardii	5.41048
Ceratopteris_richardii	1.81954
Ceratopteris_richardii	4.58124
Ceratopteris_richardii	3.33945
Ceratopteris_richardii	4.3098
Ceratopteris_richardii	4.55641
Ceratopteris_richardii	4.42914
Ceratopteris_richardii	3.11093
Ceratopteris_richardii	2.23553
Ceratopteris_richardii	3.87175
Ceratopteris_richardii	3.81578
Ceratopteris_richardii	1.91908
Ceratopteris_richardii	4.26439
Ceratopteris_richardii	3.9312
Ceratopteris_richardii	4.35551
Ceratopteris_richardii	4.56031
Ceratopteris_richardii	3.96797
Ceratopteris_richardii	4.32901
Ceratopteris_richardii	5.41042
Ceratopteris_richardii	1.81954
Ceratopteris_richardii	4.58124
Ceratopteris_richardii	3.33945
Ceratopteris_richardii	4.3098
Ceratopteris_richardii	4.55641
Ceratopteris_richardii	4.42914
Ceratopteris_richardii	3.11093
Ceratopteris_richardii	2.23553
Ceratopteris_richardii	3.87175
Ceratopteris_richardii	3.81578
Ceratopteris_richardii	1.91908
Ceratopteris_richardii	4.26439
Ceratopteris_richardii	3.9312
Ceratopteris_richardii	3.41797
Ceratopteris_richardii	1.97313
Ceratopteris_richardii	4.29717
Ceratopteris_richardii	4.56031
Ceratopteris_richardii	3.96797
Ceratopteris_richardii	4.32901
Ceratopteris_richardii	3.56644
Ceratopteris_richardii	2.72263
Ceratopteris_richardii	1.92942
Ceratopteris_richardii	1.94448
Ceratopteris_richardii	2.2833
Ceratopteris_richardii	2.19033
Ceratopteris_richardii	3.65254
Ceratopteris_richardii	2.19033
Ceratopteris_richardii	3.93181
Ceratopteris_richardii	3.02898
Ceratopteris_richardii	1.97772
Ceratopteris_richardii	3.65398
Ceratopteris_richardii	1.94448
Ceratopteris_richardii	2.2833
Ceratopteris_richardii	2.19033
Ceratopteris_richardii	3.84042
Ceratopteris_richardii	3.65398
Ceratopteris_richardii	1.94448
Ceratopteris_richardii	2.2833
Ceratopteris_richardii	2.19033
Ceratopteris_richardii	4.3001
Ceratopteris_richardii	2.72673
Ceratopteris_richardii	1.94939
Ceratopteris_richardii	1.9345
Ceratopteris_richardii	1.90309
Ceratopteris_richardii	2.29226
Ceratopteris_richardii	2.07918
Ceratopteris_richardii	3.43104
Ceratopteris_richardii	2.72673
Ceratopteris_richardii	1.94939
Ceratopteris_richardii	1.9345
Ceratopteris_richardii	1.90309
Ceratopteris_richardii	2.29226
Ceratopteris_richardii	2.07918
Ceratopteris_richardii	4.63001
Ceratopteris_richardii	3.88372
Ceratopteris_richardii	1.64345
Ceratopteris_richardii	2.53656
Ceratopteris_richardii	2.84073
Ceratopteris_richardii	1.8451
Ceratopteris_richardii	3.84714
Ceratopteris_richardii	2.5832
Ceratopteris_richardii	1.97772
Ceratopteris_richardii	1.92428
Ceratopteris_richardii	1.98677
Ceratopteris_richardii	2.51587
Ceratopteris_richardii	2.04532
Ceratopteris_richardii	1.95904
Ceratopteris_richardii	1.99564
Ceratopteris_richardii	1.89763
Ceratopteris_richardii	3.96759
Ceratopteris_richardii	4.70513
Ceratopteris_richardii	4.79657
Ceratopteris_richardii	1.91381
Ceratopteris_richardii	1.99564
Ceratopteris_richardii	1.89763
Ceratopteris_richardii	3.96759
Ceratopteris_richardii	4.70513
Ceratopteris_richardii	4.7967
Ceratopteris_richardii	1.99564
Ceratopteris_richardii	1.89763
Ceratopteris_richardii	3.96759
Ceratopteris_richardii	4.70513
Ceratopteris_richardii	4.79907
Ceratopteris_richardii	2.17898
Ceratopteris_richardii	1.99564
Ceratopteris_richardii	1.89763
Ceratopteris_richardii	3.96759
Ceratopteris_richardii	4.70513
Ceratopteris_richardii	4.79856
Ceratopteris_richardii	2.11727
Ceratopteris_richardii	2.17898
Ceratopteris_richardii	1.99564
Ceratopteris_richardii	1.89763
Ceratopteris_richardii	3.96759
Ceratopteris_richardii	4.70513
Ceratopteris_richardii	1.93952
Ceratopteris_richardii	1.90849
Ceratopteris_richardii	2.19312
Ceratopteris_richardii	1.92942
Ceratopteris_richardii	1.99123
Ceratopteris_richardii	1.86923
Ceratopteris_richardii	1.85733
Ceratopteris_richardii	1.97313
Ceratopteris_richardii	2.96426
Ceratopteris_richardii	2.79239
Ceratopteris_richardii	2.33445
Ceratopteris_richardii	2.02938
Ceratopteris_richardii	2.56703
Ceratopteris_richardii	2.14613
Ceratopteris_richardii	2.18469
Ceratopteris_richardii	1.91381
Ceratopteris_richardii	3.24871
Ceratopteris_richardii	1.91381
Ceratopteris_richardii	2.26717
Ceratopteris_richardii	4.40736
Ceratopteris_richardii	2.43616
Ceratopteris_richardii	2.81425
Ceratopteris_richardii	2.47422
Ceratopteris_richardii	2.19312
Ceratopteris_richardii	3.07591
Ceratopteris_richardii	3.24304
Ceratopteris_richardii	2.51983
Ceratopteris_richardii	1.98227
Ceratopteris_richardii	2.92788
Ceratopteris_richardii	1.99564
Ceratopteris_richardii	2.50515
Ceratopteris_richardii	2.17319
Ceratopteris_richardii	2.14613
Ceratopteris_richardii	4.48304
Ceratopteris_richardii	1.87506
Ceratopteris_richardii	4.42744
Ceratopteris_richardii	1.99564
Ceratopteris_richardii	2.50515
Ceratopteris_richardii	2.17319
Ceratopteris_richardii	2.14613
Ceratopteris_richardii	4.48928
Ceratopteris_richardii	2
Ceratopteris_richardii	1.87506
Ceratopteris_richardii	4.42744
Ceratopteris_richardii	1.99564
Ceratopteris_richardii	2.50515
Ceratopteris_richardii	2.17319
Ceratopteris_richardii	2.14613
Ceratopteris_richardii	4.50966
Ceratopteris_richardii	2.7185
Ceratopteris_richardii	2
Ceratopteris_richardii	1.87506
Ceratopteris_richardii	4.42744
Ceratopteris_richardii	1.99564
Ceratopteris_richardii	2.50515
Ceratopteris_richardii	2.17319
Ceratopteris_richardii	2.14613
Ceratopteris_richardii	4.50932
Ceratopteris_richardii	2.7185
Ceratopteris_richardii	2
Ceratopteris_richardii	1.87506
Ceratopteris_richardii	4.42744
Ceratopteris_richardii	1.99564
Ceratopteris_richardii	2.50515
Ceratopteris_richardii	2.16435
Ceratopteris_richardii	2.14613
Ceratopteris_richardii	4.50919
Ceratopteris_richardii	2.7185
Ceratopteris_richardii	2
Ceratopteris_richardii	1.87506
Ceratopteris_richardii	4.42744
Ceratopteris_richardii	1.99564
Ceratopteris_richardii	2.50515
Ceratopteris_richardii	2.17319
Ceratopteris_richardii	4.64237
Ceratopteris_richardii	2.04532
Ceratopteris_richardii	2.79449
Ceratopteris_richardii	4.08764
Ceratopteris_richardii	1.91381
Ceratopteris_richardii	4.32842
Ceratopteris_richardii	4.70028
Ceratopteris_richardii	2.44871
Ceratopteris_richardii	1.91908
Ceratopteris_richardii	2.77452
Ceratopteris_richardii	1.88081
Ceratopteris_richardii	3.77335
Ceratopteris_richardii	3.15137
Ceratopteris_richardii	2.09342
Ceratopteris_richardii	4.17038
Ceratopteris_richardii	4.12843
Ceratopteris_richardii	3.01953
Ceratopteris_richardii	2.08991
Ceratopteris_richardii	4.50439
Ceratopteris_richardii	4.45228
Ceratopteris_richardii	3.01953
Ceratopteris_richardii	2.14613
Ceratopteris_richardii	4.50565
Ceratopteris_richardii	4.17038
Ceratopteris_richardii	4.12843
Ceratopteris_richardii	3.01953
Ceratopteris_richardii	2.14613
Ceratopteris_richardii	2.04139
Ceratopteris_richardii	2.13033
Ceratopteris_richardii	3.17143
Ceratopteris_richardii	2.13033
Ceratopteris_richardii	3.05576
Ceratopteris_richardii	4.38468
Ceratopteris_richardii	2.10037
Ceratopteris_richardii	2.60638
Ceratopteris_richardii	4.4233
Ceratopteris_richardii	4.33461
Ceratopteris_richardii	3.37218
Ceratopteris_richardii	2.10037
Ceratopteris_richardii	2.60638
Ceratopteris_richardii	4.20952
Ceratopteris_richardii	4.58011
Ceratopteris_richardii	2.1038
Ceratopteris_richardii	2.94694
Ceratopteris_richardii	2
Ceratopteris_richardii	3.69644
Ceratopteris_richardii	1.91381
Ceratopteris_richardii	4.19943
Ceratopteris_richardii	4.35046
Ceratopteris_richardii	2
Ceratopteris_richardii	3.69644
Ceratopteris_richardii	1.91381
Ceratopteris_richardii	4.32715
Ceratopteris_richardii	4.4449
Ceratopteris_richardii	2
Ceratopteris_richardii	3.69644
Ceratopteris_richardii	1.91381
Ceratopteris_richardii	3.8526
Ceratopteris_richardii	2
Ceratopteris_richardii	3.69644
Ceratopteris_richardii	1.91381
Ceratopteris_richardii	4.0136
Ceratopteris_richardii	4.18749
Ceratopteris_richardii	4.2466
Ceratopteris_richardii	2.04532
Ceratopteris_richardii	3.08529
Ceratopteris_richardii	3.33586
Ceratopteris_richardii	3.08529
Ceratopteris_richardii	4.14851
Ceratopteris_richardii	4.56155
Ceratopteris_richardii	2.04532
Ceratopteris_richardii	3.08529
Ceratopteris_richardii	4.59179
Ceratopteris_richardii	4.56155
Ceratopteris_richardii	2.04532
Ceratopteris_richardii	3.08529
Ceratopteris_richardii	3.73592
Ceratopteris_richardii	2.02531
Ceratopteris_richardii	4.44347
Ceratopteris_richardii	4.55202
Ceratopteris_richardii	2
Ceratopteris_richardii	3.73592
Ceratopteris_richardii	2.02531
Ceratopteris_richardii	4.4442
Ceratopteris_richardii	4.54749
Ceratopteris_richardii	2
Ceratopteris_richardii	3.73592
Ceratopteris_richardii	2.02531
Ceratopteris_richardii	4.44347
Ceratopteris_richardii	1.86332
Ceratopteris_richardii	2.14301
Ceratopteris_richardii	1.94448
Ceratopteris_richardii	3.01452
Ceratopteris_richardii	1.94939
Ceratopteris_richardii	2.55991
Ceratopteris_richardii	2.15229
Ceratopteris_richardii	2.15534
Ceratopteris_richardii	2.14301
Ceratopteris_richardii	2.1271
Ceratopteris_richardii	2.04922
Ceratopteris_richardii	1.90309
Ceratopteris_richardii	1.99564
Ceratopteris_richardii	2.17898
Ceratopteris_richardii	2.53908
Ceratopteris_richardii	2.81425
Ceratopteris_richardii	2
Ceratopteris_richardii	4.03246
Ceratopteris_richardii	2.02531
Ceratopteris_richardii	4.55245
Ceratopteris_richardii	4.19454
Ceratopteris_richardii	1.91381
Ceratopteris_richardii	2.77012
Ceratopteris_richardii	2.28556
Ceratopteris_richardii	4.18296
Ceratopteris_richardii	1.96379
Ceratopteris_richardii	2.0086
Ceratopteris_richardii	3.22505
Ceratopteris_richardii	2.04139
Ceratopteris_richardii	1.88081
Ceratopteris_richardii	3.45682
Ceratopteris_richardii	1.96379
Ceratopteris_richardii	2.0086
Ceratopteris_richardii	3.22505
Ceratopteris_richardii	2.04139
Ceratopteris_richardii	1.88081
Ceratopteris_richardii	4.1835
Ceratopteris_richardii	2.17319
Ceratopteris_richardii	1.98227
Ceratopteris_richardii	4.42388
Ceratopteris_richardii	1.94939
Ceratopteris_richardii	2.05308
Ceratopteris_richardii	4.43191
Ceratopteris_richardii	1.92428
Ceratopteris_richardii	1.90849
Ceratopteris_richardii	2.00432
Ceratopteris_richardii	4.20178
Ceratopteris_richardii	2.28556
Ceratopteris_richardii	2.8293
Ceratopteris_richardii	1.90849
Ceratopteris_richardii	3.97704
Ceratopteris_richardii	2.09342
Ceratopteris_richardii	1.85126
Ceratopteris_richardii	1.9345
Ceratopteris_richardii	4.24042
Ceratopteris_richardii	2.04139
Ceratopteris_richardii	5.06882
Ceratopteris_richardii	2.26717
Ceratopteris_richardii	4.1835
Ceratopteris_richardii	2.17319
Ceratopteris_richardii	1.98227
Ceratopteris_richardii	4.42388
Ceratopteris_richardii	1.94939
Ceratopteris_richardii	2.05308
Ceratopteris_richardii	4.43191
Ceratopteris_richardii	1.92428
Ceratopteris_richardii	1.90849
Ceratopteris_richardii	2.00432
Ceratopteris_richardii	4.20178
Ceratopteris_richardii	2.28556
Ceratopteris_richardii	2.8293
Ceratopteris_richardii	1.90849
Ceratopteris_richardii	3.97704
Ceratopteris_richardii	2.09342
Ceratopteris_richardii	1.85126
Ceratopteris_richardii	1.9345
Ceratopteris_richardii	4.24042
Ceratopteris_richardii	2.04139
Ceratopteris_richardii	1.85126
Ceratopteris_richardii	2.75435
Ceratopteris_richardii	2.94596
Ceratopteris_richardii	3.51415
Ceratopteris_richardii	1.91908
Ceratopteris_richardii	2.94596
Ceratopteris_richardii	4.05469
Ceratopteris_richardii	2.25768
Ceratopteris_richardii	2.08991
Ceratopteris_richardii	2.16732
Ceratopteris_richardii	2.25527
Ceratopteris_richardii	1.9345
Ceratopteris_richardii	3.1427
Ceratopteris_richardii	2.01703
Ceratopteris_richardii	4.04521
Ceratopteris_richardii	2.81558
Ceratopteris_richardii	3.11461
Ceratopteris_richardii	1.85126
Ceratopteris_richardii	4.26633
Ceratopteris_richardii	2.25527
Ceratopteris_richardii	1.9345
Ceratopteris_richardii	3.1427
Ceratopteris_richardii	2.01703
Ceratopteris_richardii	4.04521
Ceratopteris_richardii	2.81558
Ceratopteris_richardii	3.11461
Ceratopteris_richardii	1.85126
Ceratopteris_richardii	1.89763
Ceratopteris_richardii	4.27121
Ceratopteris_richardii	2.25527
Ceratopteris_richardii	1.9345
Ceratopteris_richardii	3.1427
Ceratopteris_richardii	2.01703
Ceratopteris_richardii	4.04521
Ceratopteris_richardii	2.81558
Ceratopteris_richardii	3.11461
Ceratopteris_richardii	1.85126
Ceratopteris_richardii	1.98677
Ceratopteris_richardii	4.2785
Ceratopteris_richardii	2.25768
Ceratopteris_richardii	2.08991
Ceratopteris_richardii	2.16732
Ceratopteris_richardii	2.25527
Ceratopteris_richardii	1.9345
Ceratopteris_richardii	3.1427
Ceratopteris_richardii	2.01703
Ceratopteris_richardii	4.04521
Ceratopteris_richardii	2.81558
Ceratopteris_richardii	3.11461
Ceratopteris_richardii	1.85126
Ceratopteris_richardii	1.98677
Ceratopteris_richardii	4.27786
Ceratopteris_richardii	2.25768
Ceratopteris_richardii	2.08991
Ceratopteris_richardii	2.16732
Ceratopteris_richardii	2.25527
Ceratopteris_richardii	1.9345
Ceratopteris_richardii	3.1427
Ceratopteris_richardii	2.01703
Ceratopteris_richardii	4.04521
Ceratopteris_richardii	2.81558
Ceratopteris_richardii	3.11461
Ceratopteris_richardii	1.85126
Ceratopteris_richardii	1.89763
Ceratopteris_richardii	2.69723
Ceratopteris_richardii	3.75549
Ceratopteris_richardii	4.04794
Ceratopteris_richardii	3.51001
Ceratopteris_richardii	4.6492
Ceratopteris_richardii	1.94448
Ceratopteris_richardii	3.74873
Ceratopteris_richardii	1.94939
Ceratopteris_richardii	4.97948
Ceratopteris_richardii	4.44885
Ceratopteris_richardii	2.6637
Ceratopteris_richardii	2.32428
Ceratopteris_richardii	4.04794
Ceratopteris_richardii	3.51001
Ceratopteris_richardii	4.6492
Ceratopteris_richardii	1.94448
Ceratopteris_richardii	3.74873
Ceratopteris_richardii	1.94939
Ceratopteris_richardii	4.82317
Ceratopteris_richardii	2.6637
Ceratopteris_richardii	2.32428
Ceratopteris_richardii	4.04794
Ceratopteris_richardii	3.51001
Ceratopteris_richardii	4.6492
Ceratopteris_richardii	1.94448
Ceratopteris_richardii	3.74873
Ceratopteris_richardii	1.94939
Ceratopteris_richardii	4.83045
Ceratopteris_richardii	2.32428
Ceratopteris_richardii	4.04794
Ceratopteris_richardii	3.51001
Ceratopteris_richardii	4.6492
Ceratopteris_richardii	1.94448
Ceratopteris_richardii	3.74873
Ceratopteris_richardii	1.94939
Ceratopteris_richardii	2.9345
Ceratopteris_richardii	3.76834
Ceratopteris_richardii	2.95521
Ceratopteris_richardii	2.9345
Ceratopteris_richardii	2.15836
Ceratopteris_richardii	4.39896
Ceratopteris_richardii	2.76418
Ceratopteris_richardii	2.16435
Ceratopteris_richardii	2.76268
Ceratopteris_richardii	4.45609
Ceratopteris_richardii	2
Ceratopteris_richardii	2.32634
Ceratopteris_richardii	2.15836
Ceratopteris_richardii	4.39896
Ceratopteris_richardii	2.76418
Ceratopteris_richardii	2.16435
Ceratopteris_richardii	2.76268
Ceratopteris_richardii	4.91158
Ceratopteris_richardii	4.16259
Ceratopteris_richardii	4.58058
Ceratopteris_richardii	2.04532
Ceratopteris_richardii	2
Ceratopteris_richardii	2.32634
Ceratopteris_richardii	2.15836
Ceratopteris_richardii	4.39896
Ceratopteris_richardii	2.76418
Ceratopteris_richardii	2.16435
Ceratopteris_richardii	2.76268
Ceratopteris_richardii	1.89763
Ceratopteris_richardii	2.06446
Ceratopteris_richardii	2.02531
Ceratopteris_richardii	1.88649
Ceratopteris_richardii	1.83885
Ceratopteris_richardii	2.01703
Ceratopteris_richardii	1.88649
Ceratopteris_richardii	1.89209
Ceratopteris_richardii	1.90309
Ceratopteris_richardii	1.88649
Ceratopteris_richardii	1.94939
Ceratopteris_richardii	1.96848
Ceratopteris_richardii	2.62531
Ceratopteris_richardii	1.91381
Ceratopteris_richardii	1.92942
Ceratopteris_richardii	1.97313
Ceratopteris_richardii	2.24551
Ceratopteris_richardii	2.13033
Ceratopteris_richardii	3.66549
Ceratopteris_richardii	2.53908
Ceratopteris_richardii	2.02531
Ceratopteris_richardii	1.88649
Ceratopteris_richardii	1.83885
Ceratopteris_richardii	2.01703
Ceratopteris_richardii	1.88649
Ceratopteris_richardii	1.89209
Ceratopteris_richardii	1.90309
Ceratopteris_richardii	1.88649
Ceratopteris_richardii	1.94939
Ceratopteris_richardii	1.96848
Ceratopteris_richardii	2.62531
Ceratopteris_richardii	1.91381
Ceratopteris_richardii	1.92942
Ceratopteris_richardii	1.97313
Ceratopteris_richardii	2.24551
Ceratopteris_richardii	2.13033
Ceratopteris_richardii	3.66764
Ceratopteris_richardii	2.53908
Ceratopteris_richardii	2.02531
Ceratopteris_richardii	1.88649
Ceratopteris_richardii	1.83885
Ceratopteris_richardii	2.01703
Ceratopteris_richardii	1.88649
Ceratopteris_richardii	1.89209
Ceratopteris_richardii	1.90309
Ceratopteris_richardii	1.88649
Ceratopteris_richardii	1.94939
Ceratopteris_richardii	1.96848
Ceratopteris_richardii	2.62531
Ceratopteris_richardii	1.92942
Ceratopteris_richardii	1.92942
Ceratopteris_richardii	1.97313
Ceratopteris_richardii	2.24551
Ceratopteris_richardii	2.13033
Ceratopteris_richardii	3.63699
Ceratopteris_richardii	2.02531
Ceratopteris_richardii	1.88649
Ceratopteris_richardii	1.83885
Ceratopteris_richardii	2.01703
Ceratopteris_richardii	1.88649
Ceratopteris_richardii	1.89209
Ceratopteris_richardii	1.90309
Ceratopteris_richardii	1.88649
Ceratopteris_richardii	1.94939
Ceratopteris_richardii	1.96848
Ceratopteris_richardii	2.62531
Ceratopteris_richardii	1.92942
Ceratopteris_richardii	1.92942
Ceratopteris_richardii	1.97313
Ceratopteris_richardii	2.24551
Ceratopteris_richardii	2.13033
Ceratopteris_richardii	2.03743
Ceratopteris_richardii	2.02938
Ceratopteris_richardii	2.12057
Ceratopteris_richardii	2.01284
Ceratopteris_richardii	1.86923
Ceratopteris_richardii	1.96379
Ceratopteris_richardii	2.76042
Ceratopteris_richardii	1.9345
Ceratopteris_richardii	4.25859
Ceratopteris_richardii	4.17011
Ceratopteris_richardii	1.90849
Ceratopteris_richardii	1.91381
Ceratopteris_richardii	2.36736
Ceratopteris_richardii	2.03743
Ceratopteris_richardii	2.02938
Ceratopteris_richardii	2.12057
Ceratopteris_richardii	2.01284
Ceratopteris_richardii	1.86923
Ceratopteris_richardii	1.96379
Ceratopteris_richardii	2.76042
Ceratopteris_richardii	1.9345
Ceratopteris_richardii	3.48501
Ceratopteris_richardii	1.90849
Ceratopteris_richardii	1.91381
Ceratopteris_richardii	2.36736
Ceratopteris_richardii	2.03743
Ceratopteris_richardii	2.02938
Ceratopteris_richardii	2.12057
Ceratopteris_richardii	2.01284
Ceratopteris_richardii	1.86923
Ceratopteris_richardii	1.96379
Ceratopteris_richardii	2.76042
Ceratopteris_richardii	1.9345
Ceratopteris_richardii	3.52088
Ceratopteris_richardii	3.26576
Ceratopteris_richardii	3.22115
Ceratopteris_richardii	3.33646
Ceratopteris_richardii	3.75511
Ceratopteris_richardii	2.18469
Ceratopteris_richardii	2
Ceratopteris_richardii	2.41664
Ceratopteris_richardii	3.22115
Ceratopteris_richardii	3.33646
Ceratopteris_richardii	3.75823
Ceratopteris_richardii	2.34044
Ceratopteris_richardii	2.5955
Ceratopteris_richardii	3.22115
Ceratopteris_richardii	3.33646
Ceratopteris_richardii	3.76716
Ceratopteris_richardii	2.18469
Ceratopteris_richardii	2.5955
Ceratopteris_richardii	3.22115
Ceratopteris_richardii	3.33646
Ceratopteris_richardii	3.77019
Ceratopteris_richardii	2.50243
Ceratopteris_richardii	2
Ceratopteris_richardii	2.41664
Ceratopteris_richardii	3.22115
Ceratopteris_richardii	3.33646
Ceratopteris_richardii	3.76118
Ceratopteris_richardii	2.34044
Ceratopteris_richardii	2
Ceratopteris_richardii	2.41664
Ceratopteris_richardii	3.22115
Ceratopteris_richardii	3.33646
Ceratopteris_richardii	3.75151
Ceratopteris_richardii	2
Ceratopteris_richardii	2.41664
Ceratopteris_richardii	3.22115
Ceratopteris_richardii	3.33646
Ceratopteris_richardii	2.57171
Ceratopteris_richardii	2.64246
Ceratopteris_richardii	1.98227
Ceratopteris_richardii	1.94939
Ceratopteris_richardii	4.17164
Ceratopteris_richardii	2.09691
Ceratopteris_richardii	2.29447
Ceratopteris_richardii	1.89209
Ceratopteris_richardii	3.79727
Ceratopteris_richardii	1.95424
Ceratopteris_richardii	1.90309
Ceratopteris_richardii	4.39021
Ceratopteris_richardii	2.58546
Ceratopteris_richardii	2.64246
Ceratopteris_richardii	1.98227
Ceratopteris_richardii	1.94939
Ceratopteris_richardii	4.17164
Ceratopteris_richardii	2.09691
Ceratopteris_richardii	2.29447
Ceratopteris_richardii	1.89209
Ceratopteris_richardii	3.79727
Ceratopteris_richardii	1.95424
Ceratopteris_richardii	1.90309
Ceratopteris_richardii	4.39039
Ceratopteris_richardii	2.64246
Ceratopteris_richardii	1.98227
Ceratopteris_richardii	1.94939
Ceratopteris_richardii	4.17164
Ceratopteris_richardii	2.09691
Ceratopteris_richardii	2.29447
Ceratopteris_richardii	1.89209
Ceratopteris_richardii	3.79727
Ceratopteris_richardii	1.95424
Ceratopteris_richardii	1.90309
Ceratopteris_richardii	2.06446
Ceratopteris_richardii	4.41833
Ceratopteris_richardii	2.19033
Ceratopteris_richardii	4.4631
Ceratopteris_richardii	2.06446
Ceratopteris_richardii	4.41833
Ceratopteris_richardii	2.86747
Ceratopteris_richardii	4.29765
Ceratopteris_richardii	2.33846
Ceratopteris_richardii	1.85126
Ceratopteris_richardii	4.00346
Ceratopteris_richardii	4.43704
Ceratopteris_richardii	4.4287
Ceratopteris_richardii	2.91222
Ceratopteris_richardii	1.9345
Ceratopteris_richardii	4.82263
Ceratopteris_richardii	1.85126
Ceratopteris_richardii	4.00346
Ceratopteris_richardii	4.43704
Ceratopteris_richardii	4.4287
Ceratopteris_richardii	2.91222
Ceratopteris_richardii	1.9345
Ceratopteris_richardii	2.84261
Ceratopteris_richardii	3.37107
Ceratopteris_richardii	2.51188
Ceratopteris_richardii	3.38846
Ceratopteris_richardii	1.92428
Ceratopteris_richardii	2.51188
Ceratopteris_richardii	1.94448
Ceratopteris_richardii	4.58196
Ceratopteris_richardii	3.47114
Ceratopteris_richardii	3.24576
Ceratopteris_richardii	2.2878
Ceratopteris_richardii	2.0086
Ceratopteris_richardii	1.94939
Ceratopteris_richardii	2.36549
Ceratopteris_richardii	2.23805
Ceratopteris_richardii	2.32838
Ceratopteris_richardii	2.01703
Ceratopteris_richardii	1.99564
Ceratopteris_richardii	2.13672
Ceratopteris_richardii	1.9345
Ceratopteris_richardii	2.85065
Ceratopteris_richardii	1.92428
Ceratopteris_richardii	3.8433
Ceratopteris_richardii	2.4624
Ceratopteris_richardii	3.14239
Ceratopteris_richardii	2.2878
Ceratopteris_richardii	2.0086
Ceratopteris_richardii	1.94939
Ceratopteris_richardii	2.36549
Ceratopteris_richardii	2.23805
Ceratopteris_richardii	2.32838
Ceratopteris_richardii	2.01703
Ceratopteris_richardii	1.99564
Ceratopteris_richardii	1.92428
Ceratopteris_richardii	1.9345
Ceratopteris_richardii	2.85065
Ceratopteris_richardii	1.92428
Ceratopteris_richardii	3.84105
Ceratopteris_richardii	3.14239
Ceratopteris_richardii	2.2878
Ceratopteris_richardii	2.0086
Ceratopteris_richardii	1.94939
Ceratopteris_richardii	2.36549
Ceratopteris_richardii	2.23805
Ceratopteris_richardii	2.32838
Ceratopteris_richardii	2.01703
Ceratopteris_richardii	1.99564
Ceratopteris_richardii	1.92428
Ceratopteris_richardii	1.9345
Ceratopteris_richardii	2.85065
Ceratopteris_richardii	1.92428
Ceratopteris_richardii	2.75051
Ceratopteris_richardii	1.85733
Ceratopteris_richardii	2.04532
Ceratopteris_richardii	2.33846
Ceratopteris_richardii	1.97772
Ceratopteris_richardii	2.01703
Ceratopteris_richardii	3.86917
Ceratopteris_richardii	2.51322
Ceratopteris_richardii	3.03782
Ceratopteris_richardii	2.32015
Ceratopteris_richardii	2
Ceratopteris_richardii	1.94939
Ceratopteris_richardii	2.75051
Ceratopteris_richardii	1.85733
Ceratopteris_richardii	2.04532
Ceratopteris_richardii	2.33846
Ceratopteris_richardii	1.97772
Ceratopteris_richardii	2.01703
Ceratopteris_richardii	3.22737
Ceratopteris_richardii	2.10037
Ceratopteris_richardii	2.67117
Ceratopteris_richardii	2.35218
Ceratopteris_richardii	1.97313
Ceratopteris_richardii	1.88649
Ceratopteris_richardii	3.59373
Ceratopteris_richardii	2.67117
Ceratopteris_richardii	2.35218
Ceratopteris_richardii	1.97313
Ceratopteris_richardii	3.31387
Ceratopteris_richardii	2.67117
Ceratopteris_richardii	2.35218
Ceratopteris_richardii	1.97313
Ceratopteris_richardii	2.18752
Ceratopteris_richardii	1.97313
Ceratopteris_richardii	1.88649
Ceratopteris_richardii	3.97206
Ceratopteris_richardii	1.97313
Ceratopteris_richardii	2.76567
Ceratopteris_richardii	1.95904
Ceratopteris_richardii	1.99564
Ceratopteris_richardii	2.46538
Ceratopteris_richardii	1.98677
Ceratopteris_richardii	4.13139
Ceratopteris_richardii	1.97313
Ceratopteris_richardii	1.87506
Ceratopteris_richardii	1.88649
Ceratopteris_richardii	3.87944
Ceratopteris_richardii	2.07555
Ceratopteris_richardii	2
Ceratopteris_richardii	2.32428
Ceratopteris_richardii	1.87506
Ceratopteris_richardii	1.96379
Ceratopteris_richardii	3.39777
Ceratopteris_richardii	3.38525
Ceratopteris_richardii	2.06819
Ceratopteris_richardii	2.16732
Ceratopteris_richardii	4.10853
Ceratopteris_richardii	2.5832
Ceratopteris_richardii	2.18184
Ceratopteris_richardii	1.89209
Ceratopteris_richardii	2.06819
Ceratopteris_richardii	1.88081
Ceratopteris_richardii	1.88081
Ceratopteris_richardii	1.83885
Ceratopteris_richardii	4.45023
Ceratopteris_richardii	1.86332
Ceratopteris_richardii	4.01102
Ceratopteris_richardii	1.92428
Ceratopteris_richardii	2.00432
Ceratopteris_richardii	2.06819
Ceratopteris_richardii	2.16732
Ceratopteris_richardii	4.10853
Ceratopteris_richardii	2.5832
Ceratopteris_richardii	2.18184
Ceratopteris_richardii	1.89209
Ceratopteris_richardii	2.06819
Ceratopteris_richardii	1.88081
Ceratopteris_richardii	1.88081
Ceratopteris_richardii	1.83885
Ceratopteris_richardii	4.44387
Ceratopteris_richardii	4.01102
Ceratopteris_richardii	1.92428
Ceratopteris_richardii	2.00432
Ceratopteris_richardii	2.06819
Ceratopteris_richardii	2.16732
Ceratopteris_richardii	4.10853
Ceratopteris_richardii	2.5832
Ceratopteris_richardii	2.18184
Ceratopteris_richardii	1.89209
Ceratopteris_richardii	2.06819
Ceratopteris_richardii	1.88081
Ceratopteris_richardii	1.88081
Ceratopteris_richardii	1.83885
Ceratopteris_richardii	4.5425
Ceratopteris_richardii	3.77692
Ceratopteris_richardii	2.02938
Ceratopteris_richardii	1.86332
Ceratopteris_richardii	4.01102
Ceratopteris_richardii	1.92428
Ceratopteris_richardii	2.00432
Ceratopteris_richardii	2.06819
Ceratopteris_richardii	2.16732
Ceratopteris_richardii	4.10853
Ceratopteris_richardii	2.5832
Ceratopteris_richardii	2.18184
Ceratopteris_richardii	1.89209
Ceratopteris_richardii	2.06819
Ceratopteris_richardii	1.88081
Ceratopteris_richardii	1.88081
Ceratopteris_richardii	1.83885
Ceratopteris_richardii	4.58417
Ceratopteris_richardii	3.95612
Ceratopteris_richardii	2.02938
Ceratopteris_richardii	1.86332
Ceratopteris_richardii	4.01102
Ceratopteris_richardii	1.92428
Ceratopteris_richardii	2.00432
Ceratopteris_richardii	2.06819
Ceratopteris_richardii	2.16732
Ceratopteris_richardii	4.10853
Ceratopteris_richardii	2.5832
Ceratopteris_richardii	2.18184
Ceratopteris_richardii	1.89209
Ceratopteris_richardii	2.06819
Ceratopteris_richardii	1.88081
Ceratopteris_richardii	1.88081
Ceratopteris_richardii	1.83885
Ceratopteris_richardii	1.92942
Ceratopteris_richardii	3.92106
Ceratopteris_richardii	1.87506
Ceratopteris_richardii	2.67761
Ceratopteris_richardii	1.88081
Ceratopteris_richardii	2.29885
Ceratopteris_richardii	1.8451
Ceratopteris_richardii	1.87506
Ceratopteris_richardii	4.17368
Ceratopteris_richardii	2.25527
Ceratopteris_richardii	2.78462
Ceratopteris_richardii	2.71096
Ceratopteris_richardii	2.51188
Ceratopteris_richardii	2.26717
Ceratopteris_richardii	3.51255
Ceratopteris_richardii	2.74974
Ceratopteris_richardii	3.5534
Ceratopteris_richardii	2.64542
Ceratopteris_richardii	2.6149
Ceratopteris_richardii	2.06446
Ceratopteris_richardii	4.73108
Ceratopteris_richardii	3.77931
Ceratopteris_richardii	3.39794
Ceratopteris_richardii	2.68753
Ceratopteris_richardii	1.92942
Ceratopteris_richardii	4.62792
Ceratopteris_richardii	2.6149
Ceratopteris_richardii	2.06446
Ceratopteris_richardii	4.67399
Ceratopteris_richardii	3.39794
Ceratopteris_richardii	2.68753
Ceratopteris_richardii	1.92942
Ceratopteris_richardii	4.62792
Ceratopteris_richardii	2.6149
Ceratopteris_richardii	2.06446
Ceratopteris_richardii	2.5302
Ceratopteris_richardii	1.98677
Ceratopteris_richardii	1.95904
Ceratopteris_richardii	4.2079
Ceratopteris_richardii	2.08636
Ceratopteris_richardii	1.85126
Ceratopteris_richardii	2.16732
Ceratopteris_richardii	1.9345
Ceratopteris_richardii	1.93952
Ceratopteris_richardii	2.24797
Ceratopteris_richardii	2.26007
Ceratopteris_richardii	1.9345
Ceratopteris_richardii	3.56632
Ceratopteris_richardii	1.97313
Ceratopteris_richardii	1.97772
Ceratopteris_richardii	1.85126
Ceratopteris_richardii	2.16732
Ceratopteris_richardii	1.9345
Ceratopteris_richardii	1.93952
Ceratopteris_richardii	2.24797
Ceratopteris_richardii	2.26007
Ceratopteris_richardii	1.9345
Ceratopteris_richardii	3.62066
Ceratopteris_richardii	1.97313
Ceratopteris_richardii	1.97772
Ceratopteris_richardii	1.85126
Ceratopteris_richardii	2.16732
Ceratopteris_richardii	1.9345
Ceratopteris_richardii	1.93952
Ceratopteris_richardii	2.24797
Ceratopteris_richardii	2.26007
Ceratopteris_richardii	4.30255
Ceratopteris_richardii	4.2079
Ceratopteris_richardii	1.97313
Ceratopteris_richardii	1.97772
Ceratopteris_richardii	1.85126
Ceratopteris_richardii	2.16732
Ceratopteris_richardii	1.9345
Ceratopteris_richardii	1.93952
Ceratopteris_richardii	2.24797
Ceratopteris_richardii	2.26007
Ceratopteris_richardii	4.30905
Ceratopteris_richardii	1.98677
Ceratopteris_richardii	1.95904
Ceratopteris_richardii	4.2079
Ceratopteris_richardii	1.97313
Ceratopteris_richardii	1.97772
Ceratopteris_richardii	1.85126
Ceratopteris_richardii	2.16732
Ceratopteris_richardii	1.9345
Ceratopteris_richardii	1.93952
Ceratopteris_richardii	2.24797
Ceratopteris_richardii	2.26007
Ceratopteris_richardii	1.9345
Ceratopteris_richardii	4.32329
Ceratopteris_richardii	2.5302
Ceratopteris_richardii	1.98677
Ceratopteris_richardii	1.95904
Ceratopteris_richardii	4.20879
Ceratopteris_richardii	1.97313
Ceratopteris_richardii	1.97772
Ceratopteris_richardii	1.85126
Ceratopteris_richardii	2.16732
Ceratopteris_richardii	1.9345
Ceratopteris_richardii	1.93952
Ceratopteris_richardii	2.24797
Ceratopteris_richardii	2.26007
Ceratopteris_richardii	4.32311
Ceratopteris_richardii	2.5302
Ceratopteris_richardii	1.98677
Ceratopteris_richardii	1.95904
Ceratopteris_richardii	4.20879
Ceratopteris_richardii	1.97313
Ceratopteris_richardii	1.97772
Ceratopteris_richardii	1.85126
Ceratopteris_richardii	2.16732
Ceratopteris_richardii	1.9345
Ceratopteris_richardii	1.93952
Ceratopteris_richardii	2.24797
Ceratopteris_richardii	2.26007
Ceratopteris_richardii	1.9345
Ceratopteris_richardii	4.32331
Ceratopteris_richardii	2.5302
Ceratopteris_richardii	1.98677
Ceratopteris_richardii	1.95904
Ceratopteris_richardii	4.2079
Ceratopteris_richardii	1.97313
Ceratopteris_richardii	1.97772
Ceratopteris_richardii	1.85126
Ceratopteris_richardii	2.16732
Ceratopteris_richardii	1.9345
Ceratopteris_richardii	1.93952
Ceratopteris_richardii	2.24797
Ceratopteris_richardii	2.26007
Ceratopteris_richardii	1.9345
Ceratopteris_richardii	4.32325
Ceratopteris_richardii	2.5302
Ceratopteris_richardii	1.98677
Ceratopteris_richardii	1.95904
Ceratopteris_richardii	4.2079
Ceratopteris_richardii	1.97313
Ceratopteris_richardii	1.97772
Ceratopteris_richardii	1.85126
Ceratopteris_richardii	2.16732
Ceratopteris_richardii	1.9345
Ceratopteris_richardii	1.93952
Ceratopteris_richardii	2.24797
Ceratopteris_richardii	2.26007
Ceratopteris_richardii	1.9345
Ceratopteris_richardii	2.24551
Ceratopteris_richardii	1.91381
Ceratopteris_richardii	2.27646
Ceratopteris_richardii	1.99564
Ceratopteris_richardii	2.01703
Ceratopteris_richardii	1.95904
Ceratopteris_richardii	2.39967
Ceratopteris_richardii	4.68096
Ceratopteris_richardii	4.59143
Ceratopteris_richardii	2.14922
Ceratopteris_richardii	1.96379
Ceratopteris_richardii	3.75228
Ceratopteris_richardii	1.9345
Ceratopteris_richardii	2.24551
Ceratopteris_richardii	1.91381
Ceratopteris_richardii	2.27646
Ceratopteris_richardii	1.99564
Ceratopteris_richardii	2.01703
Ceratopteris_richardii	1.91381
Ceratopteris_richardii	2.39967
Ceratopteris_richardii	3.95694
Ceratopteris_richardii	2.14922
Ceratopteris_richardii	1.96379
Ceratopteris_richardii	3.75228
Ceratopteris_richardii	1.9345
Ceratopteris_richardii	2.24551
Ceratopteris_richardii	1.91381
Ceratopteris_richardii	2.27646
Ceratopteris_richardii	1.99564
Ceratopteris_richardii	2.01703
Ceratopteris_richardii	1.95904
Ceratopteris_richardii	2.39967
Ceratopteris_richardii	4.68177
Ceratopteris_richardii	1.95424
Ceratopteris_richardii	4.58598
Ceratopteris_richardii	2.14922
Ceratopteris_richardii	1.96379
Ceratopteris_richardii	3.75228
Ceratopteris_richardii	1.9345
Ceratopteris_richardii	2.24551
Ceratopteris_richardii	1.91381
Ceratopteris_richardii	2.27646
Ceratopteris_richardii	1.99564
Ceratopteris_richardii	2.01703
Ceratopteris_richardii	1.95904
Ceratopteris_richardii	2.51587
Ceratopteris_richardii	4.68006
Ceratopteris_richardii	4.58598
Ceratopteris_richardii	2.14922
Ceratopteris_richardii	1.96379
Ceratopteris_richardii	3.75228
Ceratopteris_richardii	1.9345
Ceratopteris_richardii	2.24551
Ceratopteris_richardii	1.91381
Ceratopteris_richardii	2.27646
Ceratopteris_richardii	1.99564
Ceratopteris_richardii	2.01703
Ceratopteris_richardii	1.95904
Ceratopteris_richardii	2.39967
Ceratopteris_richardii	4.68261
Ceratopteris_richardii	1.95424
Ceratopteris_richardii	4.58598
Ceratopteris_richardii	2.14922
Ceratopteris_richardii	1.96379
Ceratopteris_richardii	3.75228
Ceratopteris_richardii	1.9345
Ceratopteris_richardii	2.24551
Ceratopteris_richardii	1.91381
Ceratopteris_richardii	2.27646
Ceratopteris_richardii	1.99564
Ceratopteris_richardii	2.01703
Ceratopteris_richardii	1.95904
Ceratopteris_richardii	2.39967
Ceratopteris_richardii	4.23228
Ceratopteris_richardii	4.5103
Ceratopteris_richardii	3.29181
Ceratopteris_richardii	4.42504
Ceratopteris_richardii	4.16944
Ceratopteris_richardii	4.19237
Ceratopteris_richardii	2.1271
Ceratopteris_richardii	1.89209
Ceratopteris_richardii	3.4922
Ceratopteris_richardii	2.55145
Ceratopteris_richardii	1.92428
Ceratopteris_richardii	2.1271
Ceratopteris_richardii	1.89209
Ceratopteris_richardii	3.44685
Ceratopteris_richardii	1.92428
Ceratopteris_richardii	2.1271
Ceratopteris_richardii	3.47422
Ceratopteris_richardii	2.67394
Ceratopteris_richardii	1.92428
Ceratopteris_richardii	2.1271
Ceratopteris_richardii	1.89209
Ceratopteris_richardii	3.49541
Ceratopteris_richardii	1.92428
Ceratopteris_richardii	2.1271
Ceratopteris_richardii	1.89209
Ceratopteris_richardii	3.54494
Ceratopteris_richardii	2.51455
Ceratopteris_richardii	1.92428
Ceratopteris_richardii	2.1271
Ceratopteris_richardii	1.89209
Ceratopteris_richardii	3.96133
Ceratopteris_richardii	2.14613
Ceratopteris_richardii	1.90309
Ceratopteris_richardii	4.05884
Ceratopteris_richardii	3.98037
Ceratopteris_richardii	2.14613
Ceratopteris_richardii	1.90309
Ceratopteris_richardii	4.05884
Ceratopteris_richardii	3.97996
Ceratopteris_richardii	2.14613
Ceratopteris_richardii	1.90309
Ceratopteris_richardii	2.92583
Ceratopteris_richardii	4.42447
Ceratopteris_richardii	2.0086
Ceratopteris_richardii	2.04532
Ceratopteris_richardii	2.4843
Ceratopteris_richardii	1.95424
Ceratopteris_richardii	2.36361
Ceratopteris_richardii	4.76259
Ceratopteris_richardii	4.94883
Ceratopteris_richardii	2.92583
Ceratopteris_richardii	4.42447
Ceratopteris_richardii	2.0086
Ceratopteris_richardii	2.04532
Ceratopteris_richardii	2.4843
Ceratopteris_richardii	2.36361
Ceratopteris_richardii	4.76259
Ceratopteris_richardii	1.95424
Ceratopteris_richardii	2.78176
Ceratopteris_richardii	2.06819
Ceratopteris_richardii	2.04922
Ceratopteris_richardii	2.59329
Ceratopteris_richardii	1.91381
Ceratopteris_richardii	1.85733
Ceratopteris_richardii	3.28171
Ceratopteris_richardii	4.43985
Ceratopteris_richardii	4.01502
Ceratopteris_richardii	4.62313
Ceratopteris_richardii	1.93952
Ceratopteris_richardii	2.31597
Ceratopteris_richardii	2.40483
Ceratopteris_richardii	2.0086
Ceratopteris_richardii	1.85733
Ceratopteris_richardii	3.28171
Ceratopteris_richardii	4.43985
Ceratopteris_richardii	4.01502
Ceratopteris_richardii	4.94091
Ceratopteris_richardii	4.65732
Ceratopteris_richardii	1.93952
Ceratopteris_richardii	2.31597
Ceratopteris_richardii	2.40483
Ceratopteris_richardii	2.0086
Ceratopteris_richardii	1.85733
Ceratopteris_richardii	3.28171
Ceratopteris_richardii	4.43985
Ceratopteris_richardii	4.01502
Ceratopteris_richardii	2.61805
Ceratopteris_richardii	4.68408
Ceratopteris_richardii	3.447
Ceratopteris_richardii	3.59362
Ceratopteris_richardii	4.73233
Ceratopteris_richardii	1.66276
Ceratopteris_richardii	1.81291
Ceratopteris_richardii	2.90255
Ceratopteris_richardii	2.35793
Ceratopteris_richardii	1.96848
Ceratopteris_richardii	2.0086
Ceratopteris_richardii	2.19866
Ceratopteris_richardii	1.99123
Ceratopteris_richardii	2.40993
Ceratopteris_richardii	1.9345
Ceratopteris_richardii	1.94939
Ceratopteris_richardii	2.64836
Ceratopteris_richardii	2.33041
Ceratopteris_richardii	3.76812
Ceratopteris_richardii	2.90795
Ceratopteris_richardii	2.35793
Ceratopteris_richardii	1.96848
Ceratopteris_richardii	2.0086
Ceratopteris_richardii	1.95424
Ceratopteris_richardii	2.61595
Ceratopteris_richardii	2.19866
Ceratopteris_richardii	1.99123
Ceratopteris_richardii	2.40993
Ceratopteris_richardii	1.9345
Ceratopteris_richardii	1.94939
Ceratopteris_richardii	2.64836
Ceratopteris_richardii	2.33041
Ceratopteris_richardii	3.75702
Ceratopteris_richardii	2.35793
Ceratopteris_richardii	1.96848
Ceratopteris_richardii	2.0086
Ceratopteris_richardii	1.95424
Ceratopteris_richardii	2.61595
Ceratopteris_richardii	2.19866
Ceratopteris_richardii	1.99123
Ceratopteris_richardii	2.40993
Ceratopteris_richardii	1.9345
Ceratopteris_richardii	1.94939
Ceratopteris_richardii	2.64836
Ceratopteris_richardii	2.33041
Ceratopteris_richardii	2.24551
Ceratopteris_richardii	3.26293
Ceratopteris_richardii	2.12057
Ceratopteris_richardii	3.47842
Ceratopteris_richardii	3.26293
Ceratopteris_richardii	2.12057
Ceratopteris_richardii	4.39025
Ceratopteris_richardii	1.91908
Ceratopteris_richardii	2.10037
Ceratopteris_richardii	2.07918
Ceratopteris_richardii	2.04532
Ceratopteris_richardii	2.95713
Ceratopteris_richardii	1.90849
Ceratopteris_richardii	3.68511
Ceratopteris_richardii	2.10037
Ceratopteris_richardii	2.08991
Ceratopteris_richardii	2.04532
Ceratopteris_richardii	2.95713
Ceratopteris_richardii	1.90849
Ceratopteris_richardii	3.6467
Ceratopteris_richardii	2.08991
Ceratopteris_richardii	2.04532
Ceratopteris_richardii	2.95713
Ceratopteris_richardii	1.90849
Ceratopteris_richardii	2.50243
Ceratopteris_richardii	1.94939
Ceratopteris_richardii	1.97313
Ceratopteris_richardii	2.14922
Ceratopteris_richardii	2.2878
Ceratopteris_richardii	1.86332
Ceratopteris_richardii	3.32139
Ceratopteris_richardii	2.00432
Ceratopteris_richardii	2.52114
Ceratopteris_richardii	1.81291
Ceratopteris_richardii	2.85612
Ceratopteris_richardii	3.74927
Ceratopteris_richardii	2.2878
Ceratopteris_richardii	1.86332
Ceratopteris_richardii	3.32139
Ceratopteris_richardii	2.00432
Ceratopteris_richardii	2.52114
Ceratopteris_richardii	1.81291
Ceratopteris_richardii	2.85612
Ceratopteris_richardii	2.02119
Ceratopteris_richardii	2.30963
Ceratopteris_richardii	2.12057
Ceratopteris_richardii	3.22479
Ceratopteris_richardii	2.44404
Ceratopteris_richardii	1.9345
Ceratopteris_richardii	2.08279
Ceratopteris_richardii	2.40824
Ceratopteris_richardii	1.99564
Ceratopteris_richardii	1.98227
Ceratopteris_richardii	3.74935
Ceratopteris_richardii	2.17609
Ceratopteris_richardii	2.30963
Ceratopteris_richardii	2.12057
Ceratopteris_richardii	3.22479
Ceratopteris_richardii	2.44404
Ceratopteris_richardii	1.9345
Ceratopteris_richardii	2.08279
Ceratopteris_richardii	2.40824
Ceratopteris_richardii	1.99564
Ceratopteris_richardii	3.75358
Ceratopteris_richardii	2.30963
Ceratopteris_richardii	2.12057
Ceratopteris_richardii	3.22479
Ceratopteris_richardii	2.44404
Ceratopteris_richardii	1.9345
Ceratopteris_richardii	2.08279
Ceratopteris_richardii	2.40824
Ceratopteris_richardii	1.99564
Ceratopteris_richardii	3.63589
Ceratopteris_richardii	1.95904
Ceratopteris_richardii	2.17898
Ceratopteris_richardii	2.19312
Ceratopteris_richardii	2.15534
Ceratopteris_richardii	2.66745
Ceratopteris_richardii	2.01284
Ceratopteris_richardii	2.39794
Ceratopteris_richardii	1.90309
Ceratopteris_richardii	3.64256
Ceratopteris_richardii	1.95904
Ceratopteris_richardii	2.17898
Ceratopteris_richardii	2.19312
Ceratopteris_richardii	2.89154
Ceratopteris_richardii	2.01284
Ceratopteris_richardii	2.39794
Ceratopteris_richardii	1.90309
Ceratopteris_richardii	3.61899
Ceratopteris_richardii	1.95904
Ceratopteris_richardii	2.17898
Ceratopteris_richardii	2.19312
Ceratopteris_richardii	2.15534
Ceratopteris_richardii	2.66745
Ceratopteris_richardii	2.01284
Ceratopteris_richardii	3.60595
Ceratopteris_richardii	1.95904
Ceratopteris_richardii	2.17898
Ceratopteris_richardii	2.18469
Ceratopteris_richardii	2.15534
Ceratopteris_richardii	2.66745
Ceratopteris_richardii	2.01284
Ceratopteris_richardii	2.39794
Ceratopteris_richardii	1.90309
Ceratopteris_richardii	1.89209
Ceratopteris_richardii	2.37475
Ceratopteris_richardii	1.88649
Ceratopteris_richardii	3.52789
Ceratopteris_richardii	1.86923
Ceratopteris_richardii	2.92324
Ceratopteris_richardii	1.89763
Ceratopteris_richardii	2.37475
Ceratopteris_richardii	1.88649
Ceratopteris_richardii	3.58433
Ceratopteris_richardii	1.88649
Ceratopteris_richardii	3.5849
Ceratopteris_richardii	1.89209
Ceratopteris_richardii	1.86923
Ceratopteris_richardii	2.92324
Ceratopteris_richardii	1.89763
Ceratopteris_richardii	2.37475
Ceratopteris_richardii	1.88649
Ceratopteris_richardii	3.16435
Ceratopteris_richardii	3.41979
Ceratopteris_richardii	3.60606
Ceratopteris_richardii	3.15897
Ceratopteris_richardii	3.95226
Ceratopteris_richardii	2.14613
Ceratopteris_richardii	4.24719
Ceratopteris_richardii	1.85733
Ceratopteris_richardii	2.02938
Ceratopteris_richardii	2.62634
Ceratopteris_richardii	3.27577
Ceratopteris_richardii	1.85733
Ceratopteris_richardii	1.97772
Ceratopteris_richardii	2.62634
Ceratopteris_richardii	4.30016
Ceratopteris_richardii	4.24719
Ceratopteris_richardii	1.85733
Ceratopteris_richardii	1.97772
Ceratopteris_richardii	2.62634
Ceratopteris_richardii	2.44404
Ceratopteris_richardii	4.36042
Ceratopteris_richardii	1.89209
Ceratopteris_richardii	1.81954
Ceratopteris_richardii	1.96848
Ceratopteris_richardii	4.38126
Ceratopteris_richardii	4.36042
Ceratopteris_richardii	1.89209
Ceratopteris_richardii	1.81954
Ceratopteris_richardii	1.96848
Ceratopteris_richardii	1.85126
Ceratopteris_richardii	2.53782
Ceratopteris_richardii	3.38202
Ceratopteris_richardii	1.89763
Ceratopteris_richardii	2.83696
Ceratopteris_richardii	1.85126
Ceratopteris_richardii	2.53782
Ceratopteris_richardii	3.47232
Ceratopteris_richardii	2.94101
Ceratopteris_richardii	3.01662
Ceratopteris_richardii	3.89927
Ceratopteris_richardii	2.32222
Ceratopteris_richardii	1.98677
Ceratopteris_richardii	2.92273
Ceratopteris_richardii	2.13988
Ceratopteris_richardii	4.00595
Ceratopteris_richardii	3.89927
Ceratopteris_richardii	2.32222
Ceratopteris_richardii	1.98677
Ceratopteris_richardii	2.90634
Ceratopteris_richardii	2.13988
Ceratopteris_richardii	1.99123
Ceratopteris_richardii	1.85126
Ceratopteris_richardii	3.87315
Ceratopteris_richardii	2.4133
Ceratopteris_richardii	4.45005
Ceratopteris_richardii	2.07188
Ceratopteris_richardii	1.98677
Ceratopteris_richardii	2.02938
Ceratopteris_richardii	1.90309
Ceratopteris_richardii	3.30578
Ceratopteris_richardii	2.41162
Ceratopteris_richardii	4.51837
Ceratopteris_richardii	3.48671
[truncated: 1,046,576+ more rows]

## Sheet: Fig1E.FPKMvsGeneLength
gene length (bp)	FPKM
835	0.956518
744	0.6343
1218	0.0877103
991	0.096969
1629	0.0926863
699	3.32898
695	0
1031	96.9049
987	3.92585
402	780.698
336	402.187
790	8.85868
982	0.491954
1489	0.019821
2182	0.332378
935	0.107818
904	141.656
489	10.799
648	1.0017
348	73.0359
709	0.032698
536	158.304
1066	40.6605
1483	13.8895
1516	2.28954
3696	2.72339
79264	10.8882
23536	5.56588
5269	4.76708
2638	220.269
45813	2.31426
20208	0.17563
1990	0
543	0
4746	0.124772
1970	3.15773
1060	1.86527
7338	5.97736
2288	43.1223
1911	0
1919	0
29148	21.1001
52337	14.4016
1074	0.902422
4998	2.25952
20707	0.867308
1213	0.551973
12565	1.45273
40177	0.669811
7013	1.90993
31119	9.58317
4111	2.25778
34049	0.890229
1146	648.066
2404	13.4784
32184	2.87911
30209	0.12181
14542	5.12055
94005	8.52556
3676	2.40501
34777	10.3693
63982	3.3271
2016	0.014728
60043	14.8148
1738	547.456
1588	747.746
1536	1046.64
1549	1036.32
1409	3.49523
1222	0.0230453
1115	1139.07
1321	1134.13
1149	306.554
2520	15.4331
132731	1.7327
6157	2.13858
28106	8.22592
16790	33.8932
3448	6.4761
2637	0.737185
2200	26.3791
940	0
4582	16.084
39906	2.88111
95846	0.022712
3359	0
3338	0
66758	0.258649
74631	0.705494
19016	0.0173713
1548	0
15639	0
2048	0.142435
2074	0.0557167
2150	0.329971
2470	1.07841
2409	0.173723
2261	0.112178
35838	0.216563
502	0
23634	0
1002	2.58206
946	0
656	0.274559
3153	17.2789
52868	3.01389
1969	4.55807
2615	8.873
1375	4.28122
5222	0
8618	2.66176
3115	10.4311
12448	8.24307
2481	0.664033
19107	0
61934	0
18572	3.863
897	5.36808
1180	0.10518
13583	20.9202
20307	0.216013
14738	21.656
64607	1.578
85770	5.56813
5252	0.995308
1086	0.0366713
58482	8.32837
42711	11.26
630	0
2193	8.58649
1601	0
474	1.54204
4925	16.8281
2681	0.436792
2664	0.827085
4658	1.45967
14303	7.75307
17287	25.2685
1130	0
18849	0.058833
1031	0.0206693
1347	0.0781313
733	0.18633
497	0.221032
1722	14.974
6085	16.4718
32077	5.41908
5006	3.48243
37290	11.5536
2630	0.902802
696	0
2567	0.066803
3365	8.08279
62694	6.54288
3750	0.74672
1276	0
17440	7.87419
51184	26.0727
22986	2.55656
20447	30.8331
16743	3.03652
108421	1.23812
1397	0
3073	4.68197
17114	3.39923
925	0
2409	0.027968
1499	0
1691	0.097404
533	0
2922	0.040322
6795	4.56048
53423	50.2767
13472	23.7319
1361	36.8023
612	0.112599
560	0.716501
3364	2.07458
124645	12.9801
45319	11.2205
3904	5.5017
14063	7.87394
4795	2.05713
3216	14.6557
1677	1.7805
16925	4.33572
2668	1.15073
35708	20.9676
19864	15.8356
13013	9.53342
4911	9.39696
611	1.21638
508	2.93749
22683	0
14311	52.8112
61516	4.07366
977	0.591031
1362	0.395723
1596	0.171126
66936	13.6135
5651	19.8254
23080	108.595
3718	0
5158	0.675809
1364	0.0634703
1045	0
9448	130.671
884	13.3099
289	0.827188
1139	3.47293
834	0.332446
666	1.58234
777	2.56734
3670	1.49953
11546	34.955
4175	6.41019
7349	1.40732
2585	167.047
3489	0.133055
3488	0.133807
83341	13.4453
28511	7.42373
889	0.57331
49455	10.7153
11295	0
79154	5.02604
3857	0.008581
19357	8.53722
2711	1.17067
30807	14.7495
4001	75.2864
6685	73.1237
3784	10.8714
901	0.448679
1018	0.329761
755	0.328673
1210	0.464292
10679	3.89492
950	0.0160133
46052	9.8392
2014	0.416006
68823	1.38572
3074	0.0205803
55116	3.4133
59952	8.61551
3223	0.433221
1870	36.0571
604	0
1138	0
18199	0.000952333
16377	3.03795
553	13.8092
4153	40.9895
3667	18.9018
4777	13.429
12677	2.561
52586	6.6798
8446	6.80089
1148	0.0314997
5709	26.9308
877	0.08709
15581	0.050325
2669	0.114106
3413	0.0133073
8241	10.2351
3096	0.308726
14572	5.39303
1333	7.45331
54686	13.1649
2590	16.4911
657	2.89981
1460	0.112051
1220	0.243598
1468	0.506821
4876	4.82491
50298	8.75561
87522	2.70796
1763	11.4679
3925	0.821911
3195	17.661
22109	1.87736
288	0.985285
864	0.194809
88905	0.199435
6186	197.879
37980	4.27698
34056	10.4992
4241	6.74663
3520	0.831596
14216	32.639
23424	7.15434
20626	5.34282
64397	0.0900553
101440	0.06317
1633	3.2916
86584	4.87562
1250	0
14938	0.14248
3680	0.011742
1836	5.10555
5827	21.7129
415	0.235436
2281	4.86405
1660	16.6049
22199	11.2709
1552	26.0431
1165	0.178043
1090	0.489592
1784	0.540902
1601	0.154504
87395	15.5381
1674	0
43543	7.71217
49375	22.6436
450	0.957262
494	1.04059
31181	11.7654
3030	9.87038
40527	6.10806
1410	0.0524167
1943	0.025034
815	7.49883
14271	0.0391257
6433	3.42264
2968	0
3017	0.0151797
2233	0.00483333
26404	9.32191
3065	0.680262
1237	0.0971107
1910	2.84007
631	0.637165
2177	0.181103
21679	2.20804
1688	0
4389	0.281264
5012	38.9398
979	315.348
1327	4.17682
1945	0.524535
3461	51.0065
2137	10.4321
17235	25.227
832	0
1206	8.02129
25922	5.05059
3508	2.93991
20328	2.26839
3743	0.215283
6115	184.783
21294	13.9392
1984	2.58074
3909	4.99047
16693	8.85541
162221	2.69411
1458	0.918018
9090	17.6076
13645	3.12396
2259	0.717485
1457	0.022888
1420	0.00849667
1473	0.00826967
3421	2.06462
1524	0.088624
892	0.0570743
1193	0.0428227
1282	3.72898
1106	0.087813
199464	0
29872	12.7526
73038	8.55596
957	0.227477
1198	20.729
25589	1.90878
145917	3.4538
1739	0
2463	0
2189	0
15847	9.47271
4302	58.9715
389	0.0540957
3862	1.0745
2369	0.163079
1425	1.44
23474	0.159614
1448	0
1793	0.00847067
1333	0.362575
898	0
3638	2.40224
31814	16.008
4486	0.0963277
84209	20.8194
18805	33.2318
5053	4.39599
4137	1.92625
5572	127.452
2629	0
659	0.098685
1457	0.259341
695	11.5288
18662	5.2651
2059	157.84
28648	13.5695
1908	0.109622
4480	6.41143
1526	0
856	6.50582
4838	1.13853
16131	0.131265
1229	0
3505	1.56576
21518	38.6664
13062	10.2241
13752	7.47123
2751	0.573349
14607	4.90626
370757	0.0364387
102977	2.66278
21351	20.9558
5313	47.6958
49295	6.87195
3003	0.362757
2641	2.19107
65969	18.5706
88962	0.081448
1120	0.344985
30558	13.206
2332	1.09031
2547	1.76189
1490	0.116104
1837	0
41941	2.95281
10633	2.92005
393	0.142538
76896	16.0893
1149	1.01718
294	0.0698527
989	1.53015
985	0.0368537
949	0.156531
1063	0.305867
924	2.1477
33359	8.08755
13667	0.0926167
1944	1.67069
864	1.04139
6191	1.01114
618	3.11626
1661	0.0298727
17266	7.37741
897	209.518
45012	2.5296
1907	6.65572
34426	14.4302
2115	9.85404
1180	4.54526
1641	23.5602
31532	1.93289
1066	1.68555
29683	3.28773
4798	8.7165
53830	7.61878
26455	9.35219
1496	0
811	3.08633
1513	0
1075	0
1739	0.043216
1257	0.115263
1441	0.133674
19690	9.01538
55878	0.16381
72524	3.7538
4183	10.5199
2026	23.3899
17436	0.639736
6785	31.3502
1392	24.8049
782	0.290806
55435	10.1282
4856	2.44158
301	4.63713
1597	5.22465
28812	22.6013
572	0
6103	26.7542
57818	19.0706
24506	22.161
1237	2.63805
2524	61.6772
5579	12.0401
28010	4.57
1575	17.6587
78231	10.4795
29880	8.91427
26798	4.59323
4240	0.0241113
16708	9.15813
991	0
1071	0.0168133
1019	0
1012	0.00450167
1006	0.013514
879	0
855	19.0589
527	0.0287813
568	0.99318
396	0.702895
1031	0.803681
960	1.3696
45939	1.4623
13593	0.0658487
4887	0.014065
53934	14.7567
2403	88.2146
41192	38.1184
53772	8.56364
3454	0.0146623
1058	5.64309
39808	8.98004
2254	0.130632
1715	0
1946	6.5637
46394	10.3707
88703	3.57536
1465	9.62048
1178	4.74727
2296	0.118435
1176	1.57036
6280	4.77182
42103	2.21832
3308	57.8871
3396	3.66657
22368	11.5082
28622	26.4949
1597	0.456112
39884	1.02662
1135	90.3212
2423	0
2525	0
2300	0
1704	0
1112	0.024387
7753	11.1065
3702	6.56025
2215	16.2228
38221	2.37624
45073	10.5847
2152	4.54515
915	5.12853
5216	8.16059
5108	4.44411
25881	6.85707
687	0.448868
894	0.471166
2465	5.05897
838	264.583
3885	3.71233
38722	2.6264
2454	3.668
25691	25.3676
45608	24.3054
34683	23.3514
7718	20.9351
35431	0.0197993
661	0.457583
6439	10.213
2599	13.46
471	32.1311
921	0.149837
2606	0.060143
7915	2.98946
23807	24.1241
28857	3.79133
88435	7.76572
1114	1.9965
655	0.741017
1055	1.41334
3939	3.56009
10147	0
1007	0.0269313
3482	0.709211
2360	718.362
96260	3.6359
37830	4.60681
41068	8.47753
21802	1.25341
1383	0.11709
3239	0.428136
63653	13.0397
10292	1.08308
2098	0.428783
2338	0.116415
14698	5.97337
20958	9.07231
717	4.90539
763	4.76537
23401	46.0405
54927	18.8468
1381	0.103605
6902	1.6335
1229	0
305	5.41546
10340	5.52559
1480	3.32761
1481	0.293087
633	1.36409
947	1.79988
6374	1.40593
49034	1.17281
3376	10.6679
3804	9.34139
17092	56.0364
22660	45.402
36262	24.7828
1286	1047.64
928	7.05488
13583	4.78185
13861	4.16053
3447	12.1406
865	0
29365	10.4674
2779	18.3086
1531	1.50975
1528	4.67061
2234	0.652252
47509	2.92873
56545	10.9776
4976	8.01868
198	0
383	0
888	0
864	0
3623	9.32879
3063	0.680174
544	0.612005
88003	3.68988
37487	2.57851
19724	16.2353
95067	5.17721
1086	0
78388	8.79683
2196	0.04112
2535	0.916033
2284	15.3218
349	9.18955
696	3.92873
1615	1.62194
1420	0.0715473
2939	0.569991
4000	1.52145
2670	0.129637
3913	5.65414
1888	0.0763817
3031	0.561315
3432	0.011604
3216	0.0702873
3011	0.033238
3802	0.469772
5338	2.4787
1741	0.5557
2071	0.0579703
1602	0.0227587
1645	3.09366
668	2.98946
588	1.98743
1654	0.373533
20035	0.000904667
7144	2.57634
14081	3.10068
808	4.83681
8307	4.0286
22412	13.2958
5522	21.3323
2058	0.013545
11315	2.66501
8822	6.13291
2128	2.22453
4339	2.6539
3757	10.4208
17371	14.3433
3202	22.9858
411	2.79353
2492	0.006593
805	0.0202087
2411	91.0991
6538	0.108327
43461	4.59737
22338	11.2697
34435	0.125892
16623	29.481
2122	8.5232
29173	0.671074
2672	0.024643
67608	0.11579
3605	135.777
909	0
7063	11.4952
13417	7.36205
5769	144.968
2572	1.99638
6108	5.78367
61340	14.7288
58667	0.404197
2240	0.315791
2884	0.799762
3011	1.58344
1324	0.400128
1662	5.90391
10002	135.642
4389	1.1122
26661	12.6325
2636	2.69744
379	3.23305
773	2.90219
5365	4.95175
77840	3.2989
1625	0
1757	0.025298
1621	0.0156513
96976	23.1141
829	0
19776	0.0620007
3822	3.78806
6227	28.8502
3708	160.016
18969	29.2976
35705	10.1028
48612	0.287364
8236	0.711269
6485	0.008118
16311	8.24
6757	4.54522
522	3.16409
411	2.86551
3608	6.10607
835	0.457672
13684	2.88993
4147	6.25332
20637	0.792646
82156	8.45961
25143	3.91955
792	0.524272
2895	225.528
645	0.274911
19069	4.32249
1098	1.13469
1759	0
2239	0.0296383
758	6.50859
1544	0
1954	0.0172877
1870	0.155765
2971	3.73413
3482	3.78359
74469	7.72202
2663	0.913621
35367	13.5181
113587	0.443292
338	0
2650	0.890975
1893	0
4655	1.73135
67331	3.09238
2141	5.14556
21326	11.1567
40971	95.3645
1382	0.137452
81049	7.12609
1509	0.00333267
2286	0.014433
24114	1.21069
773	0.0818677
506	0.619992
1833	0.870217
1752	2.84781
1144	3.63907
294	0
919	20.5683
1390	0.0313287
31977	3.01767
86962	53.1162
3745	6.77607
5182	0.091883
14921	0.527229
633	1.05877
14826	12.6985
19497	13.5422
95477	3.62341
23788	31.6209
32160	15.6687
37093	0.0591297
3352	0.19926
1672	0.381907
1530	0.223032
1694	0.606872
2505	0.245054
5996	1.80552
735	0.144923
2101	5.66541
135468	0.943885
89065	7.70022
15331	16.681
3840	6.14208
1958	0.027051
1294	0.297561
1370	0.021504
1302	0.092657
1797	5.28306
1962	0.102743
69015	9.66824
577	0.877204
5027	7.1061
1746	0.911356
2707	20.5972
7740	3.93929
1716	3.11491
982	0.224578
54826	5.38095
516	7.5082
1168	12.0045
709	13.3713
1167	0.0994103
1132	1.53555
2524	57.6519
18885	14.1681
927	1.10539
5815	15.6822
185770	1.77487
25073	5.08976
888	39.8137
23185	2.53665
1347	0.381755
1394	0.444772
1330	0.272601
1339	0.702459
1374	0.741475
1370	0.423771
5154	25.0935
3795	0.930008
3671	1.66841
1367	0
1915	6.28675
58613	0.127359
540	7.83899
36754	21.1637
16064	5.82443
38160	10.2122
3895	0.864035
4779	3.39786
1493	0.016398
1786	0.825226
37104	61.9956
1782	0
1596	4.87095
84415	11.1397
29098	5.43645
17259	7.78255
15212	27.1467
53381	5.83721
922	2.34216
5173	3.07107
48900	9.3589
31834	6.09245
1433	0
954	0
1803	1.33482
34894	4.05511
10376	25.2305
28883	42.2946
31133	4.47327
102273	11.0224
5064	0.0285757
1850	54.107
2328	1.16272
1709	1.67922
1565	0.145032
26331	0.488199
2682	0.328734
146805	8.14402
1383	0.184195
39821	0.80117
841	1.90107
56537	5.29698
2011	5.01292
2841	2.43911
3383	20.2397
1639	0.279225
1620	0.487727
740	0
144626	0.383816
1872	0.0615843
3293	0.217502
69600	10.8269
37655	29.3781
1692	41.3944
1632	9.57112
961	2.28542
1678	12.4374
1532	0.786088
607	0.204624
65766	1.85953
3236	14.1385
1165	9.532
28036	4.19083
63967	16.5604
4040	0.0190093
964	0.0672977
1206	0.104268
1276	0.054931
7500	0
3341	0.00259133
26736	0.00377133
1454	3.61303
2908	11.9793
1214	0.60096
1423	0.301822
24694	19.5265
1646	22.6194
421	7.89531
591	3.94178
1447	8.41826
370	0
1459	0.015763
61965	2.29552
2971	0
4078	1.65867
6735	3.6551
2933	1.68407
744	0.169996
45167	13.5224
17782	8.08074
3680	0.0168503
75501	1.71355
1217	58.0573
1673	1.59647
3670	2.35369
33074	36.0059
324	0.948437
45877	3.9893
4696	6.31334
1925	1.28382
83267	1.85391
349	0.183344
79803	1.92736
12701	30.0248
1509	0.794207
31845	7.98727
507	3.556
2997	6.22125
38103	5.8949
27613	16.1029
151321	7.65163
1963	30.2347
45322	11.8819
1709	0.0822483
3867	28.4188
2617	4.34951
890	2.09445
904	13.8966
76338	2.63283
1286	5.90138
1542	0
2257	1.80124
752	8.7794
1680	1.65076
746	1.74371
1147	5.46899
675	2.58541
751	4.01366
875	136.82
1518	57.04
1205	20.3613
655	0
960	52.6466
983	39.4987
843	2.20955
1887	0
1274	0
3110	1.09915
7316	5.30697
4934	0.254681
5122	5.43244
4918	2.4369
2726	21.868
636	0
605	0
547	0
808	0
1349	0.214376
4162	0.0184107
37280	3.62759
1134	13.3695
19047	15.6744
21853	4.95448
36371	21.6958
40389	9.07371
3450	0
1665	27.8759
3567	0.789101
28180	1.44574
22246	10.3802
4486	3.23937
3577	11.322
2965	0.022069
48682	6.11643
6286	12.5336
27421	4.78768
23615	30.8906
7729	2.54785
777	0
2903	3.28068
16986	4.88504
3630	13.4666
2570	0.00431633
2512	89.8993
703	4.11115
6138	7.36059
3065	0
38734	20.5859
30542	9.62299
2164	0.091232
4004	52.2107
38490	1.074
36124	4.63349
1978	0.00609033
36901	2.46627
1818	1.0752
8444	32.6746
39152	6.84816
32183	13.494
1804	0.00512833
3422	0.642046
1061	0
11108	0.736444
3262	1.53858
1820	0.116803
1401	7.1962
6044	400.502
36123	6.04184
27687	19.2961
4173	3.37459
4287	33.4791
4411	35.4283
4421	22.4068
107896	11.1832
6456	0.0157743
2068	17.2058
101587	2.48743
100073	8.65024
7340	5.12381
970	0
31282	50.0673
27845	15.6577
86318	3.38435
4297	18.6305
3116	5.1054
1800	0.095149
1357	373.301
5935	0.9652
5823	12.305
36538	7.57465
1883	0.0181347
17648	34.7672
12531	15.0799
89643	4.68999
44138	5.20892
3866	1.03871
4061	6.60113
9987	69.0216
1625	11.1825
42964	12.6013
714	0.060948
1333	0
4360	35.3424
69894	34.2645
20913	12.1022
354	7.40149
4352	2.65183
16274	25.0441
6776	10.602
863	0
2526	0
4671	50.7458
4351	2.51295
2384	2.20703
2137	0.0244177
22248	6.04178
38418	0.960751
26068	28.6423
5169	3.09405
1226	1.91575
451	0
3101	0.107817
18657	14.8242
35240	4.15829
36658	5.76893
3267	13.1802
2674	28.2176
2592	0.465486
100241	20.2701
1562	4.79837
2022	6.52522
818	18.0199
4995	120.984
908	4.74122
1005	0.415156
1043	110.053
828	0.21572
722	0.476098
1642	0
34913	6.68464
1342	0.060762
3894	0.0273777
23798	20.5107
59669	25.9238
41340	4.09571
422	0.657113
14554	62.6313
12367	8.12195
14029	8.03505
12558	6.63484
1439	8.28795
48122	29.6453
20489	3.2778
996	1.30298
2863	57.0999
1002	18.1684
368	0
4843	9.59897
3851	3.83495
3051	28.7674
24133	9.18803
29337	33.7578
1127	0.304288
4856	1.73028
22700	4.50687
22809	7.67333
4487	7.31982
6897	19.3947
50117	7.7856
15278	42.1166
3465	0.259394
5473	3.07728
1686	0.148052
7696	8.40259
19191	3.95073
8628	60.7799
569	0
69787	6.67995
5125	4.1854
69512	0.0831937
562	0
3903	0.401153
3304	1.29555
226	3.11966
738	0.078199
101624	15.8662
114401	22.8932
428	0.091281
6494	0.170219
34790	11.368
2733	74.5627
7002	1.6886
3484	7.25441
2687	0.799111
23827	5.26338
324	0.441302
563	0.290177
9530	5.25009
61019	32.9081
1503	0
5216	32.0095
1371	0.0632723
83997	3.01435
698	1.45065
27394	3.11465
1660	2.00278
3295	4.33253
3934	10.0785
46799	9.82085
4822	29.1795
1486	0.004586
36632	28.2522
1535	0.007539
486	7.76985
75188	4.55628
45850	16.4695
3140	16.8165
1529	0.0501303
60109	13.5966
41621	0.0192047
4286	1.58304
2640	0.215015
2630	0.083789
3941	0.053888
5695	17.3192
56732	5.05727
1416	0.256369
1715	0.017592
1787	0
1589	0.005626
1203	0.017407
1617	0.0227223
1723	0.00446967
1704	0
1709	0.00676567
1515	0.00368467
1661	0.0120777
1580	0.031568
1548	0
1783	0.01247
1393	0.0168907
1586	0.004921
1597	0.007998
1726	0
1609	0.00994733
1694	0.0211903
1543	0.0156443
1766	0.0126863
1552	0
1733	0.00435567
1555	0.0306013
1654	0.0289917
1789	0.0285957
1747	17.0796
64765	28.0287
85149	15.0078
31128	5.69527
9083	3.94375
1404	0
830	0.0962497
17134	8.24522
8373	0
1273	0.0299283
1296	0.0881927
1261	0.773798
1319	9.98821
2142	9.27404
2163	25.693
1126	0.263615
1749	1.54762
1140	0.0128233
79880	1.61601
370	0.10674
7174	5.04488
1806	0.024404
1315	0.0785443
8991	0.188391
89047	0.641663
1084	74.5528
25999	12.6606
15649	5.42552
5491	0.913971
3639	2.31491
2578	1.43591
53741	35.638
26044	2.91521
14887	21.9942
62753	3.90132
2706	0.0384487
3440	0.700998
77212	7.43786
10991	69.5773
175467	9.46435
26104	1.96325
678	0
69273	47.2165
3417	0.302008
203	3.67079
7714	10.8641
726	0.0455377
881	3.52391
2653	9.91174
8683	5.83142
27717	44.1796
2962	0.781497
969	0
1715	0.0193697
42414	11.3176
3646	45.3815
3049	2.42653
5608	32.3771
6008	6.60079
1268	0.147544
2357	11.5334
11737	8.04354
3806	0
1165	2.83112
42964	39.4197
6346	2.60176
866	0.720333
12457	9.26184
2339	0.0428777
9568	1.6488
25274	13.091
2350	4.71235
14644	17.3919
4238	2.58864
25636	7.6678
643	0
2422	0.130416
47478	21.4185
904	0
100301	1.9526
345	0.594203
4002	0.0283873
3917	2.38097
21329	2.52345
3670	20.1195
1732	0.966079
684	0.356312
1256	0.065488
1219	0.0300497
1803	0.454335
1805	0
89110	9.44894
44907	2.74401
2496	1.4756
26660	0.147166
105405	5.96685
26959	3.01213
4892	0.0310563
11861	4.32056
2805	0.913729
28301	99.0689
56129	3.66496
640	0.200059
4015	1.39477
1671	10.692
603	0
163692	13.6572
1595	0.0487127
16241	24.0367
1884	5.00992
29120	14.0743
3063	0.0246037
1569	38.9812
1550	10.3523
1703	2.3051
1624	0.596229
1658	1.73641
23326	18.8848
17067	11.5702
3635	8.49255
26565	1.98249
33023	8.48447
1573	0.076421
5593	0.109531
1422	0.228736
5244	1.22483
1957	0
2711	2.98397
44605	4.56206
357	0.663327
1060	0.0337027
2451	0
880	0
1728	0
1694	0
1707	0
1811	0.0731387
2676	0
1758	0.691258
1916	0.051794
2651	0
1382	0
67640	1.67045
868	2.87559
2396	0.812627
3673	0.417254
41930	31.4007
8918	8.30899
3706	0
1108	0
2063	0.673807
221986	15.9699
8673	1.96515
85578	5.19304
3309	0
1402	8.79052
92178	2.97666
41474	16.7124
2889	0
1391	0.219403
838	3.93925
1074	2.74857
2518	0.778119
789	0.224061
3942	0.94957
5385	1.19731
21859	2.9228
3262	0.050615
1215	2.50008
17678	12.3569
855	0.044242
15955	7.43442
2027	0.43455
6978	4.41117
16143	6.00476
965	13.9748
22856	40.8684
9431	0
2599	42.376
80191	1.62402
1731	0.0157753
26181	24.6678
30229	41.8225
647	0
46308	7.14933
1766	87.6913
1222	0
1641	0.09905
502	0.747334
34890	7.99892
7702	6.40206
14350	0.988916
6108	2.3923
4089	2.22119
85717	3.42724
3643	0
2429	27.5777
693	88.1457
2207	9.43321
3340	21.6295
3828	2.03857
1415	4.5689
1225	0.0179743
986	0.00673533
2034	0
120360	10.9885
3353	6.424
2054	0.910831
1839	4.50127
744	0.0331323
2058	0
76262	0.558258
1456	0
2197	6.25808
5773	0.676531
4495	4.31508
3034	67.3104
3414	9.43183
4685	10.0885
50624	13.4973
45745	3.16427
3645	26.9121
1510	0.080514
28047	15.7278
3659	0.400322
2500	0.525534
26404	19.0479
15123	9.39588
2706	3.82512
10428	0.416789
2072	185.994
3618	13.7263
27498	2.01487
14793	21.7527
1349	6.11609
18548	53.1978
540	0.215508
35451	3.89421
4680	10.2948
1934	0.136864
2469	0.045563
50300	12.859
3614	0.107645
9317	0
45976	34.9224
1516	0.458377
11774	66.708
3056	12.3388
18901	4.26759
52206	6.87597
14038	15.4495
4703	12.9381
4647	5.38136
24673	0.298821
1046	0
1003	0.0886343
348	0.498417
3067	1.34876
55264	5.37655
3527	8.92531
1004	0
3657	3.15868
1044	1.35448
1611	0
724	0.045327
2642	0.0134477
2846	0.398006
31654	24.8106
2884	0.693311
3740	16.7113
9809	1.63759
25613	1.74395
2210	4.61952
39416	2.67574
2378	3.91563
4445	2.57477
3284	1.19835
26621	6.80196
20698	5.2675
4523	0.680889
7836	68.944
1494	0
1484	0
3582	7.68241
1130	0
51313	4.90471
18820	1.00751
33815	14.7783
992	5.23192
798	0.549571
18669	10.2387
13013	5.18524
3379	67.673
3016	1.5531
21894	9.63369
47686	5.22112
3895	13.0983
6484	58.7842
1897	10.9893
20524	23.5186
37510	6.58011
5481	5.54163
45653	15.5097
2114	2.70514
9035	44.5448
62717	3.20033
3459	1.18627
84946	12.6382
29427	11.1305
33005	15.4326
4723	0.047017
3788	8.526
42778	4.24445
35299	11.0992
5524	3.88511
2835	0.330812
22899	13.2492
36591	1.53029
10464	0.752999
2776	0.761822
395	19.364
368	6.42339
2847	1.29543
16957	0.285609
2141	3.19198
87229	5.61371
2142	0
812	0.0354543
1220	4.25116
73744	0.509406
733	1.59942
32976	17.8686
639	0.199693
13187	16.944
34402	6.37606
1511	0.374262
1643	0
1067	1.0432
3166	0.0281313
35634	19.9847
3346	5.60452
46330	12.9239
1900	1.39484
956	14.1632
3483	0.719334
1367	103.053
21551	8.78834
1248	4.63591
13742	0
3392	106.363
579	0
60953	8.55686
334	1.09182
5299	11.4204
4163	65.1581
67013	8.66361
1813	0.21718
54689	3.51777
1621	0.003429
3966	2.69343
2584	0.0612693
1699	0
111643	3.0515
97245	0.721138
483	0
2396	2.35761
88813	21.9812
18021	10.5699
36460	8.4468
57188	16.3507
2949	0
1375	0
55780	11.9879
22612	36.375
12358	1.35027
42188	3.59702
34491	65.3345
2387	53.9132
23100	13.8561
22130	13.9887
22947	9.29469
19665	8.80065
5025	3.35346
2497	0.741541
38510	6.64651
1824	0.270529
4322	0.576587
4465	0.98374
1048	0.158601
1219	0.048304
4101	7.05015
3396	22.7622
63612	7.04305
27810	3.84815
41498	4.27615
3918	0.00891333
1503	2.90476
127888	2.67793
4840	2.93129
127068	9.60997
1253	0.104415
16317	13.0656
35496	2.40041
1841	0.0909917
3911	2.11343
1140	0.0128233
5553	0.018513
46988	0.0169627
10002	0.202055
4074	3.1898
1922	1.80883
738	1.34967
318	0.102838
1566	3.28674
1902	29.6013
24980	3.69764
1061	3.32293
1613	3.70702
1646	4.70647
1788	9.79138
944	1.05157
1586	12.2083
54259	0.852263
27385	18.9455
13426	3.17153
14225	13.5304
4048	1.57559
1580	1.12845
3082	3.30429
1546	4.99753
1131	2.09143
2040	0.200294
1801	6.9497
1360	9.27952
1777	8.15673
1503	10.966
1946	7.19581
1935	7.02791
1938	7.69857
1797	13.6232
1785	8.91364
3761	1.58453
4684	5.94246
2877	2.82228
4993	0.142645
112397	0.835017
3623	0.281951
5224	1.1578
1918	0.209994
19835	0.174807
2269	6.62623
2898	8.92194
54361	0.291654
4114	19.343
25923	9.79617
2165	1.81397
2184	2.60095
2167	0
3075	15.5157
3039	0
16995	157.791
2108	5.10419
16340	0.210645
2528	1.13436
3240	27.5236
6273	0
4305	1.06015
1909	0.02504
4093	5.26086
3887	2.07946
6220	3.17643
37507	19.0388
2716	0.013321
16081	17.3512
1012	0.504353
3744	13.0495
4270	3.35787
22376	0.652936
61431	13.8495
3426	34.1164
3085	65.6205
3647	21.4081
1997	8.40911
311	1.91453
34224	6.39805
4083	0.245857
18799	22.2394
4470	6.24379
2186	0.286485
883	0.0234743
2277	0.0158243
2158	0.0167637
2138	0
1583	0.00627967
13600	8.19271
468	0
2821	3.6802
26441	5.98018
36815	58.4562
9363	22.957
35363	11.806
4710	23.1605
1399	0.0416313
6647	3.48497
704	0.0877423
2318	0.0875107
712	13.5384
430	16.292
19823	8.28198
631	0.596479
1245	0.146747
311	0
526	0.200173
50764	17.0974
3463	0.0193503
25795	0.948974
2083	9.79228
1914	21.3479
3710	0.509803
1887	0.748673
33697	22.7818
17725	5.43783
12177	4.29327
5409	3.61618
553	0.288981
1667	0.040564
968	0.379211
12628	3.054
45486	0.879125
1905	37.3928
90783	16.6442
1533	3.6841
19856	39.8462
114835	5.86401
12338	4.89368
4959	5.1112
17317	1.04462
6538	1.65244
2230	0.057272
1266	0.0382077
3345	2.24604
5842	0.604615
39790	11.8461
92981	3.86829
43791	17.1052
84943	8.2716
43634	19.8698
30379	2.87945
5518	2.88942
19495	0.562405
1069	0.0405653
1256	0.513055
662	0.0371207
1669	0.248327
1858	0.139942
1540	0.00214833
1347	0.00846733
1310	0
2269	0.085165
2783	21.8468
2711	1.99601
3168	6.30364
87017	7.17936
3035	0.011969
6584	0.181349
1780	3.37481
17007	17.6574
1532	8.22792
24568	45.7866
18744	1.269
2366	1.33441
57550	29.765
23100	4.05415
2306	0.280262
2449	0.092892
568	10.0572
29661	30.1153
1869	0.0360463
1792	1.5101
6701	5.00003
46042	16.8616
9377	3.30127
4128	8.74992
1020	10.6044
26480	1.08091
389	1.09291
1410	1.90812
1483	0.160311
1254	0.0729607
3651	9.18812
2236	0
2183	0
6481	0.0209277
764	0.221438
882	0.0411523
55548	7.41613
1675	0.253036
803	0.239831
930	0.130262
1964	0.0789233
414	6.26492
905	0.076635
758	2.61546
7176	1.85349
361	5.43537
24179	13.2658
17364	5.39781
3406	0.164594
43206	8.5907
22978	4.43582
58848	13.8398
3674	0.471772
19062	29.8981
13943	21.8061
1119	0.129619
1898	503.415
1704	8.57853
438	3.54594
32231	19.3817
3300	1.90944
936	6.01788
906	4.3996
69128	5.09607
3235	7.5651
14894	4.00284
7082	2.14896
4458	53.2953
14150	27.4132
2544	93.7696
3500	18.1448
7733	6.42011
35947	18.1515
8627	0.216105
898	0.0292623
3269	0.11022
15510	7.83228
27286	17.4478
17190	40.8536
541	0.657494
1120	0.752388
2975	2.65296
2345	0.00814733
1746	4.43496
2207	0.0700637
1997	0.595973
3366	0.0278497
792	6.0473
3538	1.57635
3491	0.64831
27427	14.6438
21027	7.29564
9924	1.31648
2334	16.3741
6695	13.7762
40602	6.41765
1545	0.040098
704	0.0232533
1538	0.34183
1018	0.045953
1160	0
30442	3.19791
662	0.124892
2517	2.41082
55626	7.74843
26562	6.87736
5923	4.56252
62673	5.30788
4520	1.57057
10034	8.96578
12871	11.779
760	3.14775
1557	1.03169
40881	1.45207
1979	63.5501
4007	6.00256
1262	13.0441
125485	25.8626
7894	1.86041
98171	8.90166
63635	0.056265
1107	0
3052	0.736991
2795	0.0638107
86541	3.17263
4533	2.5443
15926	0.143332
2188	2.47393
26685	41.8225
4924	4.12665
2042	27.6189
2662	0.71066
4629	7.73117
857	0.104824
63956	0.115924
713	0.120129
1084	0.109809
1435	6.37579
1325	3.19943
233714	3.76401
2803	15.4751
8023	14.19
29256	4.4006
7994	46.1038
20608	7.76986
50263	9.47407
1764	0
796	110.109
119784	7.35131
19617	10.5752
5059	0.564555
1507	3.98626
1474	0.0303547
6503	4.33653
27660	6.15026
171263	19.3045
1230	0.107401
1317	0
967	5.64707
54176	3.4902
17479	1.98755
2289	0.812204
17794	26.4741
28797	14.3927
5588	2.04348
846	0.369082
1648	3.07115
5957	12.0047
85141	1.6703
2895	10.0181
6545	1.60542
15709	13.6649
827	0
875	0.0608347
16978	2.96061
1484	1.30999
952	1.88868
5509	1.19015
5546	12.8628
31504	1.0988
53386	7.32602
919	0.077945
59207	10.1606
2935	0
1593	44.669
20522	11.4627
3241	36.6436
20888	10.6166
827	0.758519
8144	12.124
57024	4.94717
717	2.53121
9766	0
762	0
87687	4.95649
42117	7.43784
2058	0.272008
2456	0.85241
62871	22.7593
32941	11.726
1893	0
1824	7.87747
2559	2.13454
1428	0
2038	0.0684183
1214	0.463392
1315	0.0184073
36152	18.8442
27087	0.518906
3102	0.894893
278	0.744876
69511	9.55077
59313	8.19449
1687	10.5442
[truncated: 28,080 more rows]
