# Supplementary material for: Dynamic genome evolution in a model fern
Source: Nat Plants. 2022 Sep 1;8(9):1038–51. doi: 10.1038/s41477-022-01226-7 (PMC9477723; doi:10.1038/s41477-022-01226-7)
Supplement: Source Data Fig. 2 — Statistical source data for Fig. 2b,c. [file 41477_2022_1226_MOESM5_ESM.xlsx]

## Sheet: Fig4B.WGD.data
Multi-tAxon Paleopolyploidy Search (MAPS) null and positive simulations.
The null simulations of the background gene birth and death rates in each MAPS (Multi-tAxon Paleopolyploidy Search) analysis.
		Node	Non-duplication Per	Duplication Per	Non-duplication	Duplication	Total	p-value	% Simulated Subtrees with shared duplication
C1									1	2	3	4	5	6	7	8	9	10	11	12	13	14	15	16	17	18	19	20	21	22	23	24	25	26	27	28	29	30	31	32	33	34	35	36	37	38	39	40	41
6569	Ceratopteris richardii
	Ceratopteris pteridoides	N1*	0.7721	0.2279	3429	1012	4441	5.6e-23	0.089	0.0784	0.1054	0.0906	0.0856	0.0847	0.1003	0.098	0.0869	0.0926	0.092	0.0879	0.0835	0.0872	0.0985	0.0871	0.0749	0.1008	0.0962	0.1034	0.1019	0.087	0.0903	0.0889	0.0938	0.0997	0.0888	0.0852	0.077	0.0835	0.0963	0.1056	0.0847	0.0783	0.097	0.0871	0.0847	0.0999	0.088	0.0981	0.0831
	Acrostichum aureum	N2	0.9106	0.0894	2922	287	3209	0.9979	0.1205	0.1196	0.1289	0.1387	0.1061	0.1163	0.1235	0.133	0.1064	0.129	0.1386	0.1269	0.108	0.1259	0.1207	0.1282	0.1188	0.1347	0.1328	0.1267	0.1248	0.1091	0.1331	0.1208	0.128	0.0984	0.1216	0.1153	0.1276	0.1215	0.13	0.1058	0.1492	0.1192	0.1333	0.1151	0.1176	0.1375	0.1275	0.1164	0.1271
	Pteris vittata	N3	0.9298	0.0702	1695	128	1823	0.9992	0.1055	0.1226	0.0932	0.1147	0.1169	0.126	0.1018	0.1014	0.0971	0.1229	0.1038	0.1075	0.1176	0.1079	0.1315	0.1116	0.1083	0.1229	0.1026	0.0938	0.1233	0.1072	0.1188	0.1091	0.1229	0.1133	0.1199	0.0989	0.1018	0.1131	0.1039	0.113	0.0981	0.1159	0.1046	0.1095	0.1061	0.118	0.1086	0.1061	0.1097
	Asplenium platyneuron	N4	0.9485	0.0515	1289	70	1359	0.9999	0.1318	0.1252	0.1287	0.139	0.1245	0.1324	0.139	0.1377	0.1341	0.1385	0.1343	0.1272	0.1171	0.112	0.1371	0.1204	0.1239	0.1415	0.1263	0.1161	0.1456	0.1171	0.1459	0.1368	0.125	0.127	0.1338	0.1228	0.1284	0.1362	0.151	0.1196	0.1242	0.1425	0.1231	0.1253	0.128	0.1284	0.1406	0.1421	0.1196
	Lonchitis hirsuta	N5	0.951	0.049	932	48	980	0.9999	0.1151	0.1115	0.1186	0.1108	0.1048	0.1122	0.1071	0.1226	0.1028	0.1137	0.1011	0.1108	0.1156	0.1219	0.1089	0.114	0.1012	0.1326	0.1192	0.1031	0.0925	0.1226	0.1017	0.1069	0.1134	0.1213	0.1093	0.1217	0.0917	0.1181	0.1219	0.1274	0.1138	0.111	0.1082	0.1104	0.1032	0.1074	0.1291	0.102	0.1126
	Culcita macrocarpa
C2
5150	Asplenium platyneuron
	Dennstaedtia davallioides	N1	0.9613	0.0387	820	33	853	0.947912	0.0538	0.0448	0.0538	0.06	0.0596	0.0494	0.0598	0.0524	0.0499	0.0603	0.0508	0.0459	0.0459	0.0471	0.0646	0.0653	0.058	0.045	0.0458	0.0592	0.0607	0.0551	0.0631	0.0495	0.0545	0.0655	0.054	0.0606	0.0559	0.0499	0.0522	0.0545	0.0606	0.047	0.0569	0.0531	0.0582	0.0461	0.0459	0.0566	0.0548
	Ceratopteris richardii	N2*	0.5351	0.4649	1091	948	2039	5.4e-113	0.0785	0.0713	0.0806	0.078	0.0571	0.0736	0.08	0.0717	0.0749	0.081	0.0635	0.0817	0.0809	0.0779	0.073	0.0734	0.0738	0.0662	0.067	0.0719	0.0724	0.0634	0.0685	0.0748	0.0657	0.086	0.0769	0.081	0.0581	0.0826	0.0729	0.0695	0.0749	0.0789	0.0775	0.0738	0.0682	0.0661	0.0779	0.0701	0.0772
	Lonchitis hirsuta	N3*	0.8791	0.1209	720	99	819	0.00104238	0.0769	0.0906	0.0691	0.0863	0.0765	0.0792	0.0671	0.0745	0.0826	0.0706	0.0666	0.0752	0.0916	0.0902	0.0666	0.067	0.0732	0.0786	0.0728	0.0801	0.0787	0.0775	0.0716	0.0836	0.0638	0.0832	0.0748	0.0676	0.0842	0.0766	0.0702	0.0749	0.0846	0.0743	0.0594	0.0745	0.0663	0.0615	0.0706	0.0665	0.0742
	Culcita macrocarpa	N4	0.9087	0.0913	378	38	416	0.331273	0.0748	0.0714	0.0836	0.0853	0.0859	0.0813	0.0802	0.0717	0.0851	0.082	0.0945	0.08	0.0775	0.0903	0.0782	0.0883	0.0746	0.0826	0.0789	0.0833	0.0802	0.0834	0.0949	0.093	0.0812	0.075	0.0841	0.0795	0.0853	0.0873	0.0778	0.0892	0.0943	0.0821	0.0773	0.0807	0.0837	0.0918	0.0926	0.0873	0.0925
	Azolla cf. caroliniana	N5	0.8854	0.1146	224	29	253	0.410696	0.1027	0.1142	0.1158	0.1083	0.1091	0.1092	0.0918	0.1121	0.1179	0.1139	0.1216	0.1088	0.1144	0.1046	0.1185	0.1266	0.0873	0.0989	0.1042	0.114	0.1024	0.0907	0.1026	0.1289	0.1092	0.1011	0.1079	0.12	0.1012	0.1146	0.1066	0.1043	0.1111	0.1032	0.1263	0.1071	0.1021	0.0987	0.1189	0.1163	0.1272
	Lygodium japonicum	N6	0.8988	0.1012	542	61	603	1	0.2286	0.2231	0.2197	0.2163	0.2602	0.2171	0.2271	0.2439	0.2402	0.2087	0.2292	0.232	0.2146	0.225	0.2103	0.2472	0.2298	0.2471	0.2343	0.2487	0.2278	0.2519	0.2317	0.2218	0.2225	0.2402	0.256	0.2497	0.2358	0.2146	0.2455	0.2394	0.2537	0.245	0.2357	0.2374	0.2335	0.2226	0.2221	0.2369	0.2443
	Dipteris conjugata
C3
4519	Ceratopteris richardii
	Lonchitis hirsuta	N1*	0.9025	0.0975	898	97	995	0.000971882	0.0633	0.0704	0.0667	0.0612	0.0661	0.0631	0.0681	0.0631	0.0776	0.0679	0.0713	0.0554	0.0575	0.0594	0.0645	0.0529	0.0613	0.063	0.0683	0.0653	0.0654	0.0586	0.0643	0.0638	0.059	0.0604	0.0552	0.0628	0.0624	0.0519	0.061	0.0727	0.0658	0.0541	0.0682	0.058	0.0638	0.0654	0.0534	0.0589	0.0592
	Culcita macrocarpa	N2*	0.8191	0.1809	480	106	586	1.39e-18	0.0463	0.0404	0.0365	0.0448	0.0506	0.0342	0.0415	0.0379	0.0421	0.0401	0.0388	0.0387	0.036	0.0461	0.0389	0.0448	0.0467	0.0414	0.038	0.0436	0.0515	0.0383	0.034	0.0475	0.0418	0.0373	0.0369	0.0409	0.0341	0.0437	0.0472	0.0385	0.0372	0.0341	0.0356	0.0382	0.0433	0.0347	0.0433	0.0403	0.0335
	Azolla cf. caroliniana	N3*	0.7	0.3	434	186	620	3.95e-26	0.0849	0.0803	0.1043	0.0762	0.0789	0.0743	0.0827	0.0788	0.092	0.0783	0.0812	0.0871	0.0888	0.0745	0.0879	0.0871	0.085	0.0905	0.0914	0.0867	0.0928	0.0773	0.0822	0.0818	0.087	0.091	0.0873	0.0922	0.0831	0.0773	0.0919	0.084	0.0798	0.0949	0.0667	0.0885	0.1065	0.0859	0.0953	0.0852	0.0846
	Anemia tomentosa	N4*	0.846	0.154	489	89	578	0.000378	0.07	0.0752	0.0791	0.0828	0.0766	0.0879	0.1005	0.081	0.0933	0.0884	0.1033	0.0847	0.08	0.1009	0.0702	0.0966	0.0897	0.0916	0.0934	0.0898	0.0896	0.0929	0.0926	0.0927	0.0894	0.083	0.0998	0.0805	0.0916	0.0998	0.0883	0.0896	0.0898	0.0757	0.0906	0.0819	0.1009	0.0863	0.089	0.088	0.0794
	Dipteris conjugata	N5	0.9671	0.0329	323	11	334	0.941988	0.0407	0.0532	0.0353	0.0525	0.0592	0.0528	0.0376	0.0556	0.0494	0.0528	0.0567	0.0493	0.0466	0.0526	0.056	0.0486	0.0533	0.0483	0.0444	0.0457	0.0388	0.0417	0.0521	0.0451	0.0577	0.0436	0.0493	0.0497	0.0526	0.0599	0.0376	0.0432	0.0464	0.06	0.0515	0.0377	0.0473	0.0436	0.0562	0.0561	0.0465
	Hymenophyllum bivalve	N6	0.9271	0.0729	318	25	343	1	0.2853	0.2835	0.2663	0.2944	0.2807	0.3186	0.283	0.2813	0.2861	0.2958	0.2984	0.2863	0.3011	0.2839	0.273	0.3193	0.284	0.2727	0.2909	0.2859	0.2816	0.2744	0.287	0.2868	0.2925	0.303	0.28	0.3032	0.2863	0.2958	0.3137	0.3009	0.2674	0.2692	0.3166	0.2886	0.3123	0.2731	0.3	0.2978	0.2885
	Osmunda javanica
The positive simulations of the background gene birth and death rates in each MAPS (Multi-tAxon Paleopolyploidy Search) analysis.
		Node	Non-duplication Per	Duplication Per	Non-duplication	Duplication	Total	p-value	% Simulated Subtrees with shared duplication
C1									1	2	3	4	5	6	7	8	9	10	11	12	13	14	15	16	17	18	19	20	21	22	23	24	25	26	27	28	29	30	31	32	33	34	35	36	37	38	39	40	41
6569	Ceratopteris richardii
	Ceratopteris pteridoides	N1*	0.7721	0.2279	3429	1012	4441	0.44703	0.2522	0.2122	0.2183	0.2196	0.2306	0.203	0.2259	0.2	0.237	0.2195	0.214	0.2249	0.2438	0.2332	0.2222	0.2275	0.2408	0.2153	0.2378	0.2432	0.2422	0.2102	0.2467	0.2258	0.2282	0.2151	0.2422	0.2343	0.2389	0.2243	0.2217	0.2326	0.2379	0.221	0.232	0.2352	0.2226	0.2334	0.2474	0.2379	0.2364
	Acrostichum aureum	N2	0.9106	0.0894	2922	287	3209	NA	0.1439	0.14	0.1386	0.1311	0.1282	0.1261	0.143	0.1229	0.1226	0.1255	0.121	0.1288	0.1276	0.1353	0.1456	0.1302	0.1303	0.1231	0.1244	0.1375	0.1279	0.1345	0.1314	0.13	0.1398	0.1283	0.1345	0.1315	0.1402	0.1122	0.1309	0.1265	0.118	0.1371	0.1343	0.1405	0.125	0.1322	0.1454	0.1341	0.1408
	Pteris vittata	N3	0.9298	0.0702	1695	128	1823	NA	0.1259	0.1108	0.1096	0.123	0.1077	0.119	0.1208	0.1185	0.1129	0.1195	0.118	0.123	0.1064	0.1159	0.114	0.1119	0.1132	0.1205	0.1264	0.1264	0.1052	0.1175	0.1029	0.0973	0.1272	0.1208	0.1237	0.1108	0.1103	0.1197	0.0924	0.1288	0.1353	0.1155	0.1066	0.1094	0.1313	0.122	0.1192	0.1132	0.138
	Asplenium platyneuron	N4	0.9485	0.0515	1289	70	1359	NA	0.1292	0.1472	0.1373	0.1405	0.1226	0.1664	0.1415	0.1421	0.1449	0.1504	0.1556	0.1264	0.1529	0.1308	0.1557	0.1468	0.1497	0.1533	0.1376	0.1383	0.1361	0.1242	0.1522	0.1335	0.137	0.1381	0.1438	0.1461	0.1769	0.1289	0.1268	0.1436	0.1541	0.1298	0.1449	0.1466	0.162	0.1496	0.1438	0.135	0.1266
	Lonchitis hirsuta	N5	0.951	0.049	932	48	980	NA	0.1055	0.114	0.1077	0.1091	0.1145	0.0934	0.1029	0.1103	0.1107	0.1115	0.0946	0.1141	0.1161	0.1081	0.1225	0.1145	0.1108	0.1073	0.1149	0.1014	0.1005	0.1051	0.0997	0.1159	0.0932	0.1095	0.1007	0.105	0.1169	0.0911	0.1058	0.1039	0.1134	0.1185	0.0947	0.0973	0.1162	0.1067	0.1076	0.1001	0.1044
	Culcita macrocarpa
C2
5150	Asplenium platyneuron
	Dennstaedtia davallioides	N1	0.9613	0.0387	820	33	853	NA	0.049	0.0545	0.0536	0.053	0.0572	0.0489	0.049	0.0545	0.0476	0.0496	0.0551	0.0471	0.057	0.0631	0.0634	0.0486	0.0524	0.0546	0.054	0.0553	0.0561	0.0609	0.0534	0.0553	0.0599	0.0581	0.0496	0.0518	0.0584	0.0535	0.0501	0.0535	0.0516	0.0576	0.0376	0.0614	0.0562	0.0574	0.0478	0.0568	0.0494
	Ceratopteris richardii	N2*	0.5351	0.4649	1091	948	2039	1	0.28	0.2611	0.3051	0.2207	0.2863	0.2668	0.2713	0.2603	0.2635	0.2688	0.2751	0.2621	0.2723	0.2746	0.2458	0.2634	0.2548	0.2691	0.2652	0.2439	0.2792	0.2452	0.2695	0.2702	0.2826	0.2618	0.2846	0.2703	0.2639	0.2558	0.3013	0.2536	0.2599	0.2914	0.2962	0.257	0.2763	0.2556	0.2536	0.2759	0.2756
	Lonchitis hirsuta	N3	0.8791	0.1209	720	99	819	1.09e-10	0.2506	0.2225	0.2261	0.2598	0.2427	0.242	0.2367	0.248	0.2368	0.2478	0.2241	0.2378	0.265	0.2375	0.233	0.2667	0.2432	0.2309	0.235	0.2362	0.2433	0.236	0.2443	0.2514	0.2351	0.2309	0.2549	0.2468	0.2503	0.2672	0.2368	0.2451	0.2488	0.2558	0.223	0.2457	0.248	0.2289	0.2417	0.2274	0.2509
	Culcita macrocarpa	N4	0.9087	0.0913	378	38	416	NA	0.0748	0.1097	0.1059	0.1105	0.0981	0.0911	0.1029	0.1007	0.1053	0.0889	0.0936	0.1012	0.0782	0.1004	0.1037	0.0833	0.0935	0.0856	0.0985	0.0945	0.0859	0.1002	0.1	0.1148	0.0964	0.095	0.0846	0.1131	0.1028	0.0981	0.1034	0.0969	0.0984	0.0936	0.0983	0.0979	0.1021	0.1104	0.099	0.0847	0.0937
	Azolla cf. caroliniana	N5	0.8854	0.1146	224	29	253	NA	0.1155	0.1199	0.1263	0.1269	0.1295	0.1288	0.1117	0.1187	0.1313	0.1327	0.1324	0.1292	0.1252	0.1293	0.1114	0.1234	0.1143	0.1151	0.1296	0.1196	0.1285	0.1093	0.1211	0.1301	0.1309	0.1294	0.1317	0.1248	0.119	0.1082	0.1381	0.1151	0.1444	0.1308	0.1288	0.1271	0.1211	0.1345	0.1165	0.1365	0.0995
	Lygodium japonicum	N6	0.8988	0.1012	542	61	603	NA	0.2934	0.287	0.2775	0.2784	0.2997	0.2946	0.2973	0.311	0.2923	0.288	0.2975	0.2992	0.2896	0.2749	0.2824	0.297	0.3084	0.3009	0.2704	0.3013	0.3067	0.2733	0.2808	0.304	0.2797	0.3066	0.2998	0.2792	0.293	0.2927	0.2763	0.2667	0.3017	0.2981	0.2497	0.2959	0.2804	0.3083	0.2795	0.29	0.2973
	Dipteris conjugata
C3
4519	Ceratopteris richardii
	Lonchitis hirsuta	N1	0.9025	0.0975	898	97	995	1.32e-24	0.2373	0.2386	0.2574	0.2627	0.2674	0.2531	0.2747	0.2707	0.2571	0.2546	0.2506	0.2359	0.2678	0.2646	0.2462	0.2174	0.2543	0.2553	0.2472	0.276	0.2266	0.2329	0.2488	0.2512	0.2355	0.2464	0.2544	0.2349	0.2563	0.247	0.2405	0.2361	0.222	0.2407	0.2703	0.2545	0.2579	0.2161	0.2376	0.2328	0.2543
	Culcita macrocarpa	N2	0.8191	0.1809	480	106	586	5.98e-06	0.2773	0.2613	0.2489	0.2651	0.2627	0.2845	0.2609	0.2477	0.2697	0.2601	0.286	0.2775	0.2515	0.2749	0.2647	0.3027	0.2948	0.2907	0.2801	0.253	0.2747	0.2656	0.2997	0.2693	0.2916	0.2589	0.2418	0.268	0.2652	0.2365	0.2578	0.2882	0.2763	0.2732	0.2862	0.2571	0.2513	0.2521	0.2991	0.2682	0.2611
	Azolla cf. caroliniana	N3*	0.7	0.3	434	186	620	0.83443	0.2817	0.268	0.2738	0.271	0.2628	0.2921	0.2608	0.2684	0.2889	0.2913	0.2959	0.2551	0.2703	0.2755	0.2617	0.2829	0.2653	0.2851	0.2949	0.2688	0.2844	0.2578	0.3023	0.2643	0.2721	0.2627	0.2589	0.2831	0.2705	0.2676	0.2698	0.2976	0.2637	0.2757	0.2959	0.2926	0.2964	0.2649	0.2896	0.2982	0.2971
	Anemia tomentosa	N4	0.846	0.154	489	89	578	8.67e-09	0.2762	0.265	0.2782	0.2937	0.2659	0.2757	0.2725	0.2591	0.265	0.2854	0.2968	0.2945	0.2775	0.2896	0.2945	0.2803	0.2722	0.2802	0.2751	0.2948	0.2804	0.2912	0.2892	0.2996	0.2548	0.2538	0.2411	0.2575	0.2962	0.2729	0.2715	0.2863	0.2809	0.2915	0.2683	0.2707	0.2698	0.283	0.2807	0.2938	0.2876
	Dipteris conjugata	N5	0.9671	0.0329	323	11	334	NA	0.0728	0.0838	0.0591	0.0759	0.0742	0.0783	0.0763	0.0738	0.074	0.0792	0.083	0.0732	0.07	0.0745	0.0695	0.0647	0.0774	0.0859	0.0683	0.0709	0.0855	0.0814	0.0639	0.0754	0.0722	0.0604	0.0864	0.084	0.0719	0.0726	0.0682	0.0742	0.0906	0.0748	0.077	0.0627	0.0751	0.0848	0.0753	0.077	0.072
	Hymenophyllum bivalve	N6	0.9271	0.0729	318	25	343	NA	0.3778	0.3394	0.3474	0.3495	0.3574	0.3463	0.3532	0.3391	0.3502	0.3645	0.353	0.3706	0.3598	0.3709	0.36	0.3567	0.374	0.3651	0.3483	0.3405	0.3572	0.367	0.3443	0.3692	0.3698	0.3572	0.3451	0.3605	0.3555	0.3468	0.3567	0.3518	0.3572	0.3622	0.339	0.3681	0.359	0.3437	0.3623	0.3563	0.339
	lamda	mu	root
C1	0.002004	0.002869	1.42
C2	0.00144	0.00187	1.48
C3	0.00133	0.00172	1.57
NOTUNG
		Tip Duplication	NOTUNG Node (MAPS Node)	Node Duplication
C1
6569	Ceratopteris richardii	1551
	Ceratopteris pteridoides	2813	n2 (N1)	2762
	Acrostichum aureum	2250	n4 (N2)	331
	Pteris vittata	1871	n6 (N3)	599
	Asplenium platyneuron	885	n8 (N4)	420
	Lonchitis hirsuta	2453	n10 (N5)	2232
	Culcita macrocarpa	3195	n12	2672
C2
5150	Asplenium platyneuron	861
	Dennstaedtia davallioides	741	n2 (N1)	116
	Ceratopteris richardii	3303	n4 (N2)	587
	Lonchitis hirsuta	2400	n6 (N3)	942
	Culcita macrocarpa	2815	n8 (N4)	571
	Azolla cf. caroliniana	3706	n10 (N5)	1791
	Lygodium japonicum	1172	n12 (N6)	1164
	Dipteris conjugata	1769	n14	2728
C3
4519	Ceratopteris richardii	3232
	Lonchitis hirsuta	2248	n2 (N1)	414
	Culcita macrocarpa	2561	n4 (N2)	478
	Azolla cf. caroliniana	3367	n6 (N3)	1441
	Anemia tomentosa	2283	n8 (N4)	781
	Dipteris conjugata	1539	n10 (N5)	696
	Hymenophyllum bivalve	712	n12 (N6)	1341
	Osmunda javanica	1315	n14	1906
[truncated: 59 more columns]

## Sheet: Fig4C.Cric.Blocks
Block	CH1	CH2	#Genes	Length(bp)	Mean.KS	Max.Ks	Min.Ks	Stdev.Ks	Ave.Ks.StDeviations	#.Pairs.<.1.StDev	#.Pairs.>.1.StDev	Ratio.Pairs.<.1.Stdev
1	Chr01	Chr01	7	9844	0.0209425	0.0403111	0	0.0164327	1.00674	4	3	0.571429
2	Chr01	Chr01	5	8094448	1.58131	2.979	0.311378	1.18487	0.800384	3	2	0.6
3	Chr01	Chr02	5	12708	0.0200592	0.0449055	0	0.0196639	1.7723	2	3	0.4
4	Chr01	Chr02	7	17222	0.0379029	0.0833565	0.00578223	0.0266078	0.789687	5	2	0.714286
5	Chr01	Chr02	5	5571	0.00127254	0.00636271	0	0.00284549	0	5	0	1
6	Chr01	Chr03	5	6433342	1.34404	1.79375	1.06229	0.324779	2.63505	3	2	0.6
7	Chr01	Chr03	5	2334823	1.3969	2.18236	1.07768	0.456199	0.688704	4	1	0.8
8	Chr01	Chr06	4	3758477	0.0792213	0.104099	0.0362389	0.0373776	14.4819	2	2	0.5
9	Chr01	Chr07	6	3112776	1.43361	2.84556	0.750098	0.744097	0.662302	5	1	0.833333
10	Chr01	Chr12	6	2749831	0.982188	1.3221	0.652338	0.268863	0.867304	4	2	0.666667
11	Chr01	Chr13	9	5730174	0.22518	1.7747	0	0.58144	0.595501	8	1	0.888889
12	Chr01	Chr29	11	2643757	0.0212732	0.0712047	0	0.0214585	0.842041	7	4	0.636364
13	Chr01	Chr29	6	10170	0.0136996	0.0512102	0	0.0190906	0.833189	3	3	0.5
14	Chr01	Chr38	5	19285	0.0175214	0.0676897	0	0.0290444	0.789721	4	1	0.8
15	Chr01	Chr38	10	8613	0.00715554	0.0508857	0	0.0159685	0.942374	2	8	0.2
16	Chr01	Chr38	5	6300538	1.19322	2.16439	0.700855	0.574046	0.683997	4	1	0.8
17	Chr01	scaffold_682	6	24966	0.0496132	0.094374	0	0.0316117	1.05012	3	3	0.5
18	Chr02	Chr02	6	23285	0.00499158	0.0140808	0	0.00554994	1.0043	3	3	0.5
19	Chr02	Chr05	12	74153	0.00994294	0.0342102	0	0.0111584	1.21766	6	6	0.5
20	Chr02	Chr05	5	7504	0.00118519	0.00592596	0	0.00265017	0	5	0	1
21	Chr02	Chr09	8	18207	0.00742542	0.0152872	0	0.0062473	1.10171	4	4	0.5
22	Chr02	Chr23	4	1949499	0.559552	2.15989	0.0252301	1.06689	0.75	3	1	0.75
23	Chr02	Chr29	10	26459	0.0312173	0.115855	0	0.0447639	0.803622	8	2	0.8
24	Chr02	Chr29	5	10168	0.0112711	0.024847	0	0.0107208	43.7711	2	3	0.4
25	Chr02	Chr29	11	27096	0.00560022	0.0177086	0	0.00674217	29.8781	4	7	0.363636
26	Chr02	Chr29	6	21380	0.0383419	0.1631	0	0.0617016	0.710668	5	1	0.833333
27	Chr02	Chr33	9	39863	0.0996192	0.841574	0	0.278321	0.594286	8	1	0.888889
28	Chr02	Chr33	7	16882	0.0215775	0.100864	0	0.0356411	0.725112	6	1	0.857143
29	Chr02	Chr33	5	14824	0.0254183	0.0879854	0	0.0356076	0.764964	4	1	0.8
30	Chr02	Chr38	21	42444	0.00917228	0.102114	0	0.0221752	0.61899	20	1	0.952381
31	Chr02	Chr38	11	46758	0.0120814	0.0558073	0	0.0182576	0.789484	9	2	0.818182
32	Chr02	scaffold_1163	11	36597	0.0162033	0.0360309	0	0.0114205	1.04823	7	4	0.636364
33	Chr02	scaffold_76	11	39343	0.0469478	0.255324	0.00653457	0.0703061	0.538879	10	1	0.909091
34	Chr02	scaffold_76	15	70467	0.0345824	0.104214	0	0.0295891	0.798293	12	3	0.8
35	Chr03	Chr07	5	5944549	1.28238	2.31835	0.417585	0.73246	0.783911	3	2	0.6
36	Chr04	Chr05	6	20273	0.015622	0.0494971	0	0.0174353	0.763616	4	2	0.666667
37	Chr04	Chr07	5	9560064	1.41258	2.49314	0.768646	0.678444	0.757188	4	1	0.8
38	Chr04	Chr24	5	5339181	1.24445	2.4826	0.61489	0.721418	0.686512	4	1	0.8
39	Chr04	Chr35	6	2572908	0.155134	0.792928	0	0.313667	0.685638	5	1	0.833333
40	Chr05	Chr05	15	50501	0.00906409	0.0529187	0	0.0135738	0.788827	8	7	0.533333
41	Chr05	Chr05	9	21928	0.020843	0.0832339	0	0.0269772	0.858406	5	4	0.555556
42	Chr05	Chr09	9	16047	0.0206021	0.0802158	0	0.0281195	0.775725	7	2	0.777778
43	Chr05	Chr09	5	35729	0.020937	0.0548261	0.00699306	0.0195531	0.693273	4	1	0.8
44	Chr05	Chr09	6	52133	0.00471943	0.0183495	0	0.00727741	0.949539	2	4	0.333333
45	Chr05	Chr16	8	3806599	0.154982	0.91931	0	0.310359	0.632553	7	1	0.875
46	Chr05	Chr16	7	16199	0.0497325	0.08313	0.0140481	0.0246921	0.808374	4	3	0.571429
47	Chr05	Chr16	5	312515	0.0113548	0.0173418	0.00475061	0.00597319	0.829575	3	2	0.6
48	Chr05	Chr18	5	311688	0.0144297	0.0556454	0	0.0234143	0.813061	4	1	0.8
49	Chr05	Chr18	16	61453	0.0165464	0.04299	0	0.0157388	1.17126	8	8	0.5
50	Chr05	Chr18	5	25199	0.0129128	0.0196733	0	0.00847116	1.21903	3	2	0.6
51	Chr05	Chr20	7	9563351	1.51257	2.26497	1.11575	0.441876	1.80749	5	2	0.714286
52	Chr05	Chr23	4	35729	0.0548981	0.0718037	0.0387433	0.0137242	0.711535	2	2	0.5
53	Chr05	Chr29	11	57090	0.00244699	0.0106763	0	0.00382846	1.61899	3	8	0.272727
54	Chr05	Chr29	9	9112	0.01197	0.0329723	0	0.00968417	0.795071	6	3	0.666667
55	Chr05	Chr29	9	56160	0.010337	0.0343138	0	0.0132364	1.10719	3	6	0.333333
56	Chr05	Chr29	6	425139	0.0122746	0.0406754	0	0.0191712	4.74273	2	4	0.333333
57	Chr05	Chr29	5	86714	0.00788844	0.0215842	0	0.0108817	4.77368	2	3	0.4
58	Chr05	Chr33	6	6534	0.0157608	0.0754958	0	0.0302418	1.02572	2	4	0.333333
59	Chr05	Chr33	5	27815	0.0678677	0.229892	0.0047828	0.0950455	0.717052	4	1	0.8
60	Chr05	Chr35	13	53646	0.0129322	0.0368789	0	0.0117328	0.882758	7	6	0.538462
61	Chr05	Chr35	10	28273	0.0152023	0.0279102	0	0.00848881	0.971072	5	5	0.5
62	Chr05	Chr35	6	6344	0.00944575	0.0279102	0	0.0119443	1.34754	2	4	0.333333
63	Chr05	Chr38	26	27248	0.00759903	0.0764587	0	0.015766	0.769354	25	1	0.961538
64	Chr05	Chr38	16	18360	0.000681211	0.0108994	0	0.00272484	0	16	0	1
65	Chr05	Chr38	8	417050	0.00790257	0.0398269	0	0.0152776	2.21703	2	6	0.25
66	Chr05	scaffold_1163	14	18422	0.0254962	0.100221	0	0.0307939	0.957649	7	7	0.5
67	Chr05	scaffold_1163	11	13344	0.00987903	0.0423144	0	0.0157578	1.51537	2	9	0.181818
68	Chr05	scaffold_1163	7	421412	0.0130956	0.033708	0	0.0164304	5.93687	2	5	0.285714
69	Chr05	scaffold_76	12	33662	0.0217515	0.0457205	0	0.01491	0.915388	6	6	0.5
70	Chr05	scaffold_76	10	23768	0.0186146	0.0510088	0	0.018106	1.06067	4	6	0.4
71	Chr05	scaffold_76	8	72022	0.0230362	0.089726	0	0.02941	0.913107	4	4	0.5
72	Chr05	scaffold_76	7	14699	0.0345726	0.104214	0	0.0397836	1.22631	3	4	0.428571
73	Chr05	scaffold_76	6	308746	0.0325488	0.0788635	0.0113962	0.0251349	0.720785	5	1	0.833333
74	Chr06	Chr11	6	9447704	1.52355	2.90627	0.859005	0.762209	0.736621	5	1	0.833333
75	Chr08	Chr08	5	7417917	0.327662	0.810348	0	0.335228	0.866901	2	3	0.4
76	Chr08	Chr08	5	18269883	0.644516	2.0116	0.215916	0.769252	0.710864	4	1	0.8
77	Chr09	Chr18	7	21489	0.00654954	0.0140585	0	0.00507027	1.37498	4	3	0.571429
78	Chr09	Chr18	6	10362	0.0223696	0.0512144	0	0.0220402	0.935923	3	3	0.5
79	Chr09	Chr18	6	9004	0.04017	0.119282	0	0.0425635	0.751891	4	2	0.666667
80	Chr09	Chr19	4	324614	0.312123	1.18003	0	0.578995	0.734382	3	1	0.75
81	Chr09	Chr29	9	17276	0.04563	0.161309	0	0.0547468	0.788041	7	2	0.777778
82	Chr09	Chr30	5	7817033	1.58801	2.75047	0.79248	0.828836	1.4268	3	2	0.6
83	Chr09	Chr33	7	18958	0.0209446	0.0681427	0.00130053	0.0239663	0.754527	6	1	0.857143
84	Chr09	Chr35	6	10362	0.0201735	0.0511969	0	0.0235784	0.890849	3	3	0.5
85	Chr09	Chr35	6	7676	0.0397257	0.118774	0.00696869	0.0420195	0.684161	5	1	0.833333
86	Chr09	scaffold_1163	8	17276	0.0123596	0.0234623	0	0.00977774	1.11206	5	3	0.625
87	Chr09	scaffold_76	5	36276	0.0916831	0.373756	0.0168902	0.157764	0.715175	4	1	0.8
88	Chr09	scaffold_76	8	51148	0.0218854	0.0496653	0.00847467	0.0150885	0.82092	6	2	0.75
89	Chr10	Chr16	5	9882775	1.3099	1.96477	0.92235	0.47291	1.98239	3	2	0.6
90	Chr10	Chr20	5	6105677	1.15784	1.69362	0.861207	0.331869	0.759113	4	1	0.8
91	Chr11	Chr22	4	3233249	1.28313	2.12962	0.939297	0.570197	0.742276	3	1	0.75
92	Chr11	Chr22	6	10255384	1.34678	2.37116	0.643205	0.636098	0.780589	4	2	0.666667
93	Chr11	Chr23	6	6931067	1.43437	2.13849	1.10864	0.416704	1.9469	4	2	0.666667
94	Chr11	Chr23	5	3648295	1.52963	4.0297	0.524995	1.451	0.689197	4	1	0.8
95	Chr11	Chr23	5	6196769	1.38185	2.38128	0.739845	0.605328	0.660425	3	2	0.6
96	Chr12	Chr12	5	5255438	0.367322	1.67119	0.0162406	0.729263	0.71517	4	1	0.8
97	Chr12	Chr27	5	2764152	1.01791	1.75318	0.398002	0.684913	2.19191	2	3	0.4
98	Chr13	Chr14	6	4757304	1.29677	1.57641	0.76516	0.2871	0.678859	5	1	0.833333
99	Chr13	Chr29	7	15771	0.0259891	0.0849392	0	0.029048	0.861862	4	3	0.571429
100	Chr14	Chr14	4	2552342	0.131245	0.181577	0.0395696	0.0629475	0.728188	3	1	0.75
101	Chr15	Chr15	6	10698166	0.211662	0.575475	0.0681305	0.212036	2.32724	4	2	0.666667
102	Chr16	Chr18	5	4291	0.00551117	0.0172918	0	0.00707249	0.983912	2	3	0.4
103	Chr16	Chr19	5	3824422	1.06282	1.68237	0.563699	0.430148	0.742589	3	2	0.6
104	Chr16	Chr20	6	10562282	1.6168	2.65836	1.09673	0.717484	1.54012	4	2	0.666667
105	Chr16	Chr35	6	1334494	0.00204802	0.0054895	0	0.00281651	644.756	2	4	0.333333
106	Chr16	Chr38	13	21536	0.0519703	0.110494	0	0.0366843	0.900033	8	5	0.615385
107	Chr18	Chr35	14	1756308	0.00299061	0.0172918	0	0.00509252	26.6738	4	10	0.285714
108	Chr19	Chr19	5	2562895	1.33854	2.07829	0.839864	0.545585	0.814688	4	1	0.8
109	Chr19	Chr19	5	5377747	1.39923	1.99283	0.893306	0.408993	0.71881	3	2	0.6
110	Chr22	Chr22	5	4194600	0.386277	0.688906	0.0374298	0.327062	0.847373	3	2	0.6
111	Chr22	Chr39	6	2849431	1.62922	2.1138	0.931755	0.529467	0.851316	4	2	0.666667
112	Chr23	Chr33	4	2192678	0.726169	2.72205	0.019441	1.33115	0.749681	3	1	0.75
113	Chr26	Chr29	5	9031	0.0102895	0.0308725	0	0.0129547	0.978752	2	3	0.4
114	Chr29	Chr33	6	11301	0.0338473	0.0927385	0	0.032589	0.769717	4	2	0.666667
115	Chr29	Chr34	4	4656146	0.31331	1.23982	0	0.617685	0.724042	3	1	0.75
116	Chr29	Chr38	16	36139	0.00432585	0.0371932	0	0.0100615	9.39206	14	2	0.875
117	Chr29	Chr38	4	1784261	0.227991	0.823959	0.0116394	0.397522	0.749604	3	1	0.75
118	Chr29	scaffold_1163	7	8901	0.0232395	0.0809722	0	0.0289437	1.07105	3	4	0.428571
119	Chr29	scaffold_1163	7	21118	0.0449705	0.180339	0.00418265	0.0616415	0.663553	6	1	0.857143
120	Chr29	scaffold_682	7	21846	0.0210087	0.0523544	0	0.0198505	0.974031	3	4	0.428571
121	Chr29	scaffold_76	8	61231	0.02069	0.048997	0	0.0164441	1.13132	4	4	0.5
122	Chr29	scaffold_76	7	22750	0.0363419	0.0755497	0.00639322	0.025508	0.809037	5	2	0.714286
123	Chr30	Chr31	5	10945380	1.52795	1.62201	1.47365	0.0647735	11.474	3	2	0.6
124	Chr31	Chr39	5	1986909	1.23728	2.11898	0.85635	0.528495	0.741874	4	1	0.8
125	Chr33	Chr38	7	22702	0.00318632	0.0170948	0	0.006433	1.14987	2	5	0.285714
126	Chr33	scaffold_1163	5	13054	0.0175682	0.0368082	0	0.0134836	0.993496	3	2	0.6
127	Chr36	Chr38	7	15957857	1.19294	2.15816	0.295043	0.60724	1.31018	4	3	0.571429
128	Chr37	Chr37	4	3268673	0.326261	1.2391	0	0.609077	0.733087	3	1	0.75
129	Chr38	scaffold_1163	18	27353	0.0144979	0.0820489	0	0.02104	0.965381	7	11	0.388889
130	Chr38	scaffold_76	20	57990	0.0342871	0.348705	0	0.0757357	0.491218	19	1	0.95
131	Chr38	scaffold_76	8	19796	0.0343107	0.104214	0	0.0403376	0.912028	4	4	0.5
132	scaffold_1163	scaffold_76	7	20403	0.0263366	0.0531772	0	0.0175734	0.975987	4	3	0.571429
133	scaffold_1163	scaffold_76	9	31397	0.0142529	0.0367738	0	0.0126341	0.950607	5	4	0.555556

## Sheet: Fig4C.Scatter.data
Mean Ks	St.dv	Phylo	Species
1.15885	0.819988	Angio	Aethionema arabicum
1.01522	0.599918	Angio	Ananas comosus
1.05245	0.74188	Angio	Arabidopsis lyrata
0.838021	0.74305	Angio	Arabidopsis thaliana
0.9	0.207226	Afil	Azolla filiculoides
0.848068	0.696052	Angio	Brachypodium distachyon
0.430723	0.788078	Angio	Brassica juncea
0.777461	0.896533	Angio	Brassica rapa
1.38384	0.821594	Angio	Capsella rubella
1.28967	0.45809	Angio	Cleome violacea
1.14	0.397648	Cric	Cric
1.06533	0.514536	Angio	Cucumis melo
1.33782	0.79856	Angio	Eutrema parvulum
0.958959	0.295601	Gbi	Ginkgo biloba
0.669967	1.05288	Angio	Glycine max
0.315315	0.829669	Angio	Gossypium hirsutum
0.785593	0.787811	Angio	Malus domestica
0.81444	0.404632	Angio	Oropetium thomaeum
0.707701	0.713514	Angio	Oryza sativa
1.19471	0.668501	Angio	Phaseolus vulgaris
1.29535	0.518156	Angio	Prunus persica
0.628334	0.74958	Angio	Raphanus Sativus
1.37624	0.470671	Angio	Ricinus communis
1.11719	0.24581	Scuc	Salvinia cucullata
0.35035	0.737422	Angio	Setaria italica
1.09343	0.583296	Angio	Solanum lycopersicum
1.00481	0.591418	Angio	Solanum tuberosum
0.938722	0.797795	Angio	Sorghum bicolor
1.18784	0.827106	Angio	Thellungiella halophila
0.956946	0.659579	Angio	Vitis vinifera
