# Supplementary material for: Dynamic genome evolution in a model fern
Source: Nat Plants. 2022 Sep 1;8(9):1038–51. doi: 10.1038/s41477-022-01226-7 (PMC9477723; doi:10.1038/s41477-022-01226-7)
Supplement: Source Data Fig. 3 — Statistical source data for Fig. 3a–e. [file 41477_2022_1226_MOESM6_ESM.xlsx]

## Sheet: Fig3a
Element	Context	methylation level
gene	CG	0.635065
gene	CHG	0.29958
gene	CHH	0.0062098
UTR5	CG	0.0956775
UTR5	CHG	0.0581842
UTR5	CHH	0.00255912
UTR3	CG	0.299912
UTR3	CHG	0.0967012
UTR3	CHH	0.00280272
exon	CG	0.224356
exon	CHG	0.0688619
exon	CHH	0.00238464
intron	CG	0.738652
intron	CHG	0.361771
intron	CHH	0.00674879
repeat	CG	0.874891
repeat	CHG	0.799876
repeat	CHH	0.00775804

## Sheet: Fig3b
intron length	Counts
<1000	101510
1000-10000	32547
>10000	25269

## Sheet: Fig3c
Intron length	Context	Methylation level
<1000	CG	0.208896
<1000	CHG	0.0274871
<1000	CHH	0.00181889
1000-10000	CG	0.649681
1000-10000	CHG	0.171482
1000-10000	CHH	0.00386422
>10000	CG	0.825717
>10000	CHG	0.463058
>10000	CHH	0.00750231

## Sheet: Fig3d
element	context	methylation level
repeat	CAA	0.0173153
repeat	CTA	0.0154868
repeat	CAC	0.00336137
repeat	CAT	0.00388443
repeat	CCA	0.00282272
repeat	CCC	0.00325261
repeat	CCT	0.00348069
repeat	CTC	0.00209801
repeat	CTT	0.00238818

## Sheet: Fig3e
group	binnum	mCG	mCHG	mCHH
exon	1	0.356645	0.303656	0.00392666
exon	2	0.384128	0.35024	0.00400795
exon	3	0.292621	0.31568	0.00381354
exon	4	0.294329	0.315001	0.0039752
exon	5	0.311267	0.259822	0.00418899
exon	6	0.305807	0.301327	0.00419199
exon	7	0.340693	0.251126	0.00373749
exon	8	0.395557	0.219781	0.00344079
exon	9	0.262709	0.220905	0.00338722
exon	10	0.298574	0.207135	0.00329909
exon	11	0.302759	0.242424	0.00299367
exon	12	0.309536	0.245254	0.00336862
exon	13	0.274295	0.216858	0.00297591
exon	14	0.201939	0.215293	0.00252251
exon	15	0.280664	0.155149	0.00225698
exon	16	0.217718	0.150055	0.00238054
exon	17	0.163613	0.150359	0.00235956
exon	18	0.142328	0.116166	0.00195465
exon	19	0.100397	0.135475	0.00212205
exon	20	0.147224	0.0859135	0.00226068
exon	21	0.0735436	0.033461	0.00165189
exon	22	0.142057	0.0404629	0.00171396
exon	23	0.165952	0.0421785	0.00217586
exon	24	0.179149	0.0463132	0.00225786
exon	25	0.200189	0.0503043	0.00241791
exon	26	0.222796	0.0586142	0.00246718
exon	27	0.250667	0.0474419	0.00240067
exon	28	0.206799	0.0432629	0.00230469
exon	29	0.220567	0.0428201	0.00185141
exon	30	0.200746	0.0529373	0.00213181
exon	31	0.22754	0.0515439	0.00212481
exon	32	0.215149	0.0471127	0.00199868
exon	33	0.248641	0.0578514	0.00210441
exon	34	0.267142	0.0491445	0.0022092
exon	35	0.27451	0.0597376	0.00218497
exon	36	0.254662	0.0500681	0.00188548
exon	37	0.263937	0.0440301	0.00189115
exon	38	0.279681	0.0483594	0.00191719
exon	39	0.363507	0.0426128	0.00193864
exon	40	0.392413	0.0686161	0.0023902
exon	41	0.264511	0.0976597	0.00236578
exon	42	0.255308	0.116521	0.00217215
exon	43	0.201101	0.110578	0.00216298
exon	44	0.200914	0.111245	0.00229582
exon	45	0.26016	0.120601	0.0023917
exon	46	0.200035	0.110621	0.00239715
exon	47	0.218619	0.112909	0.00248472
exon	48	0.259859	0.130344	0.00244274
exon	49	0.296578	0.123289	0.00251146
exon	50	0.217887	0.138682	0.00247885
exon	51	0.216746	0.119733	0.00259146
exon	52	0.289618	0.130232	0.00262344
exon	53	0.306538	0.162496	0.00268211
exon	54	0.2842	0.17299	0.00290891
exon	55	0.273161	0.155551	0.00289704
exon	56	0.258554	0.158701	0.00266673
exon	57	0.259702	0.149589	0.00300235
exon	58	0.286799	0.178436	0.00322376
exon	59	0.374944	0.218418	0.00334781
exon	60	0.370504	0.211383	0.00337908
Repeat	1	0.817881	0.740912	0.00681305
Repeat	2	0.825419	0.741835	0.00687545
Repeat	3	0.81809	0.740703	0.00671463
Repeat	4	0.828293	0.757929	0.00654642
Repeat	5	0.817218	0.749571	0.00657309
Repeat	6	0.82053	0.743839	0.00693668
Repeat	7	0.834558	0.738939	0.0073282
Repeat	8	0.830616	0.735881	0.00675613
Repeat	9	0.831658	0.748218	0.00681271
Repeat	10	0.838683	0.751516	0.00677358
Repeat	11	0.83643	0.748217	0.00659876
Repeat	12	0.837588	0.755384	0.00659615
Repeat	13	0.845336	0.755739	0.00706307
Repeat	14	0.836556	0.75661	0.00713065
Repeat	15	0.849471	0.757226	0.00718893
Repeat	16	0.845493	0.75886	0.00718484
Repeat	17	0.859436	0.757011	0.00721441
Repeat	18	0.853647	0.766761	0.00689598
Repeat	19	0.873428	0.771241	0.00768853
Repeat	20	0.883313	0.768703	0.007346
Repeat	21	0.895182	0.778264	0.00740911
Repeat	22	0.900134	0.803245	0.00767764
Repeat	23	0.891053	0.800762	0.00771221
Repeat	24	0.891511	0.798208	0.00773496
Repeat	25	0.890606	0.807981	0.00780353
Repeat	26	0.891065	0.814376	0.00779405
Repeat	27	0.894042	0.814712	0.00757705
Repeat	28	0.894429	0.810818	0.00771734
Repeat	29	0.89212	0.811626	0.00768672
Repeat	30	0.903095	0.811528	0.00771176
Repeat	31	0.897306	0.808183	0.00741332
Repeat	32	0.888738	0.800693	0.00772762
Repeat	33	0.887855	0.803116	0.00746018
Repeat	34	0.884901	0.799569	0.00735703
Repeat	35	0.891408	0.803933	0.00748737
Repeat	36	0.885328	0.799964	0.00759102
Repeat	37	0.893155	0.797276	0.00740467
Repeat	38	0.886832	0.792902	0.0071613
Repeat	39	0.887482	0.789619	0.00753591
Repeat	40	0.893976	0.776318	0.00739313
Repeat	41	0.877085	0.767014	0.00686268
Repeat	42	0.856086	0.754547	0.00719381
Repeat	43	0.860188	0.758347	0.00718339
Repeat	44	0.854669	0.749005	0.00753064
Repeat	45	0.840834	0.75248	0.00668791
Repeat	46	0.832976	0.754271	0.00692907
Repeat	47	0.820886	0.750644	0.00697058
Repeat	48	0.816714	0.747576	0.00681315
Repeat	49	0.824296	0.747224	0.00685778
Repeat	50	0.818921	0.743471	0.00669576
Repeat	51	0.816823	0.741659	0.00653573
Repeat	52	0.814708	0.725799	0.0065506
Repeat	53	0.815718	0.724904	0.00649446
Repeat	54	0.807341	0.731959	0.00679907
Repeat	55	0.806597	0.731634	0.00691869
Repeat	56	0.803809	0.728697	0.00644579
Repeat	57	0.800644	0.72941	0.0063819
Repeat	58	0.803255	0.736304	0.00699875
Repeat	59	0.800616	0.739445	0.00659916
Repeat	60	0.794677	0.73703	0.00618614
gene	1	0.361431	0.303914	0.00393961
gene	2	0.389457	0.349507	0.00401718
gene	3	0.296295	0.314357	0.00383506
gene	4	0.298506	0.31178	0.00398172
gene	5	0.306529	0.256105	0.00419919
gene	6	0.310471	0.301903	0.00422027
gene	7	0.344964	0.252567	0.00375034
gene	8	0.39951	0.220759	0.0034707
gene	9	0.266943	0.22216	0.00339472
gene	10	0.296038	0.208687	0.00329536
gene	11	0.30658	0.243257	0.00298762
gene	12	0.310648	0.24398	0.00337974
gene	13	0.272268	0.214479	0.00298662
gene	14	0.204756	0.214194	0.00253896
gene	15	0.284765	0.155758	0.00229464
gene	16	0.220705	0.151475	0.00241128
gene	17	0.167989	0.152483	0.00238238
gene	18	0.146728	0.118078	0.00198694
gene	19	0.106205	0.137755	0.00217176
gene	20	0.152547	0.0892808	0.00231752
gene	21	0.283199	0.124139	0.00348234
gene	22	0.583484	0.28762	0.00541407
gene	23	0.65518	0.336996	0.00633898
gene	24	0.687373	0.359701	0.00682902
gene	25	0.703589	0.363595	0.00688287
gene	26	0.719814	0.363074	0.00704287
gene	27	0.730391	0.360523	0.00715481
gene	28	0.715343	0.363213	0.00698438
gene	29	0.720866	0.366048	0.00690428
gene	30	0.707617	0.363969	0.00658167
gene	31	0.720756	0.365086	0.00673572
gene	32	0.713205	0.363954	0.00697606
gene	33	0.730787	0.360566	0.00705793
gene	34	0.732981	0.354396	0.00687496
gene	35	0.746355	0.356761	0.00655308
gene	36	0.727286	0.341259	0.00640858
gene	37	0.701129	0.313757	0.00602332
gene	38	0.666127	0.289293	0.00548183
gene	39	0.664433	0.21527	0.00419405
gene	40	0.511314	0.100879	0.00283313
gene	41	0.270838	0.099399	0.00242559
gene	42	0.26427	0.118957	0.00225287
gene	43	0.20812	0.114638	0.00226848
gene	44	0.205996	0.114679	0.00238202
gene	45	0.266325	0.122976	0.00246414
gene	46	0.205904	0.113603	0.0024801
gene	47	0.224221	0.116332	0.00254959
gene	48	0.265825	0.133819	0.00248927
gene	49	0.300908	0.125637	0.00254933
gene	50	0.221604	0.141124	0.00253279
gene	51	0.220461	0.12181	0.00264186
gene	52	0.295713	0.132342	0.00267853
gene	53	0.312014	0.16519	0.00272195
gene	54	0.289626	0.175755	0.00297244
gene	55	0.279073	0.158251	0.00296365
gene	56	0.2635	0.161185	0.00274559
gene	57	0.263991	0.151835	0.0030631
gene	58	0.291062	0.180022	0.00326424
gene	59	0.379198	0.220118	0.00338961
gene	60	0.374	0.212675	0.0034094
