# Supplementary material for: Dynamic genome evolution in a model fern
Source: Nat Plants. 2022 Sep 1;8(9):1038–51. doi: 10.1038/s41477-022-01226-7 (PMC9477723; doi:10.1038/s41477-022-01226-7)
Supplement: Source Data Fig. 4 — Statistical source data for Fig. 4c. [file 41477_2022_1226_MOESM7_ESM.xlsx]

## Sheet: Fig4C.FTExpression
	Developing leaf	Expanding leaf	Sterile leaf	Fertile leaf	Sporangia	Mature gametophyte	Immature gametophyte	Stem	Root	Young sporophyte
Ceric.19G003400	17.6984	75.1568	94.8243	52.0574	34.4583	7.9887	16.2288	123.278	60.5063	17.2629
Ceric.35G043800	1.08226	6.36944	24.0454	1.97575	0.575766	21.0971	17.7873	2.85116	10.1451	20.8659
Ceric.02G097300	25.6648	14.7299	4.03938	19.593	7.73486	11.9704	15.7988	9.63396	8.49927	12.818
Ceric.34G008300	0.380476	0.023313		1.06649	21.6105	0.086672	0.168013
Ceric.06G000200	0.123144	0.030813		0.100949	73.6709	0.379465	1.6188	0.112309		0.1402
Ceric.22G072400			0.006426	43.9183	602.812	0.062807
Ceric.22G072500	0.24421	0.014536	0.067265	9.47778	174.647			0.230998	0.035015	0.05617
Ceric.22G072600	0.64714	0.043471	0.047134	21.6894	345.735	0.808751	1.24797	0.334652	0.264764	0.163137
Ceric.06G045500	0.07998	0.053073	0.016832	13.6271	187.53	0.851788	0.312598	0.090459	0.161068	0.199163
Ceric.34G007800	0.190014	0.103554	0.253652	96.1558	1227.41	0.243062	0.0988	0.102928	0.076453	0.150954
