# Supplementary material for: Dynamic genome evolution in a model fern
Source: Nat Plants. 2022 Sep 1;8(9):1038–51. doi: 10.1038/s41477-022-01226-7 (PMC9477723; doi:10.1038/s41477-022-01226-7)
Supplement: Source Data Fig. 5 — Statistical source data for Fig. 5c,d. [file 41477_2022_1226_MOESM8_ESM.xlsx]

## Sheet: Fig5C.PADExpression
	Developing leaf	Expanding leaf	Sterile leaf	Fertile leaf	Sporangia	Mature gametophyte	Immature gametophyte	Stem	Root	Young sporophyte
Ceric.08G001700	0.016914	10.7112	2.06249	0.294868	0.030273	0.781585	0.409708	2.09051	18.7605	2.01227
Ceric.08G001900	0.124489	4.5019	0.155422	0.26216	0.117284	4.22187	1.94547	4.06935	8.66089	6.09355
Ceric.11G023200				0.107364	0.17823	1.59812	1.38102
Ceric.11G023300				0.091529	0.164579	1.5061	1.36394
Ceric.11G023400				0.029041	0.149296		0.051007
Ceric.11G023500				0.079926	0.124373	0.44984	0.444131
Ceric.11G023700				0.110597	0.192633	0.906919	0.795166
Ceric.11G023800				0.039201	0.058632	0.115416	0.095794
Ceric.11G023900				0.219459	0.287883
Ceric.11G024000				0.070992	0.166594	0.099446	0.08496
Ceric.11G024100				0.078208	0.350749		0.072453
Ceric.11G024200				0.128054	0.190335
Ceric.11G024300				0.067503	0.11693	0.266324	0.132061
Ceric.11G024400				0.120459	0.232066	0.073067	0.048706
Ceric.11G024600				0.081641	0.111405		0.014809
Ceric.11G024700				0.082757	0.283371	0.080667	0.090675
Ceric.11G024800				0.13672	0.314628	0.09301	0.073267
Ceric.11G024900				0.089125	0.179459		0.07849
Ceric.11G025100				0.124595	0.328484
Ceric.11G025200				0.147926	0.057464
Ceric.11G025300				0.29624	0.368243
Ceric.11G025400	0.03895	0.044616	0.006722	0.029901	0.039209	25.9453	32.791	0.17697	4.4517	15.1226
Ceric.11G025500	0.030885	0.045234	0.012873	0.034358	0.039348	26.4738	31.6751	0.140853	4.37767	15.8225
Ceric.11G025600	0.105376	6.76986	0.053857	0.148246	0.418654	0.648473	1.50262		0.149601	0.21672
Ceric.11G025800	0.009648			0.150013	5.54325	0.794462	0.875266	0.080175	0.185015	0.369222
Ceric.26G002600			0.017201					0.058156		0.098398
Ceric.26G003000		0.015707				4.40532	3.48747			2.46609
Ceric.26G030900	0.975379	39.1659	6.86536	4.9087	0.897041	35.2819	51.0338	0.129994	0.028322	16.4492

## Sheet: Fig5D.Medicinals
name	id	sample	values
3,4-DICQA	HMDB0030707	ARTH_LF1	586.303
3,4-DICQA	HMDB0030707	ARTH_LF2	1294.24
3,4-DICQA	HMDB0030707	ARTH_LF3	923.241
3,4-DICQA	HMDB0030707	ARTH_LF4	1187.79
3,4-DICQA	HMDB0030707	ARTH_LF5	1068.02
3,4-DICQA	HMDB0030707	ARTH_LF6	1088.4
3,5-‚ÄãDCQA	HMDB0030706	ARTH_LF1	3822.03
3,5-‚ÄãDCQA	HMDB0030706	ARTH_LF2	1844.66
3,5-‚ÄãDCQA	HMDB0030706	ARTH_LF3	4819.88
3,5-‚ÄãDCQA	HMDB0030706	ARTH_LF4	3030.06
3,5-‚ÄãDCQA	HMDB0030706	ARTH_LF5	4198.4
3,5-‚ÄãDCQA	HMDB0030706	ARTH_LF6	3358.89
5-CQA	HMDB0029278	ARTH_LF1	1513.66
5-CQA	HMDB0029278	ARTH_LF2	1441.21
5-CQA	HMDB0029278	ARTH_LF3	11794.5
5-CQA	HMDB0029278	ARTH_LF4	1970.82
5-CQA	HMDB0029278	ARTH_LF5	2034.31
5-CQA	HMDB0029278	ARTH_LF6	1727.52
7-OLRP	HMDB0040536	ARTH_LF1	12156.2
7-OLRP	HMDB0040536	ARTH_LF2	10048.1
7-OLRP	HMDB0040536	ARTH_LF3	11116.7
7-OLRP	HMDB0040536	ARTH_LF4	12333
7-OLRP	HMDB0040536	ARTH_LF5	10538.9
7-OLRP	HMDB0040536	ARTH_LF6	9130.08
CADGS	HMDB0031999	ARTH_LF1	11887.1
CADGS	HMDB0031999	ARTH_LF2	10070.2
CADGS	HMDB0031999	ARTH_LF3	10319.6
CADGS	HMDB0031999	ARTH_LF4	9569.27
CADGS	HMDB0031999	ARTH_LF5	9312.81
CADGS	HMDB0031999	ARTH_LF6	10260
CGS	HMDB0031999	ARTH_LF1	26490
CGS	HMDB0031999	ARTH_LF2	38027.7
CGS	HMDB0031999	ARTH_LF3	28150.3
CGS	HMDB0031999	ARTH_LF4	22271.6
CGS	HMDB0031999	ARTH_LF5	33997.1
CGS	HMDB0031999	ARTH_LF6	29049.2
eDHKO	HMDB0036700	ARTH_LF1	7400.02
eDHKO	HMDB0036700	ARTH_LF2	10395.9
eDHKO	HMDB0036700	ARTH_LF3	7423.14
eDHKO	HMDB0036700	ARTH_LF4	5752.26
eDHKO	HMDB0036700	ARTH_LF5	10898.8
eDHKO	HMDB0036700	ARTH_LF6	11118.1
eHKOC	HMDB0036724	ARTH_LF1	23803.9
eHKOC	HMDB0036724	ARTH_LF2	20477
eHKOC	HMDB0036724	ARTH_LF3	19824.9
eHKOC	HMDB0036724	ARTH_LF4	18685.3
eHKOC	HMDB0036724	ARTH_LF5	14913.1
eHKOC	HMDB0036724	ARTH_LF6	16635.1
FNBG		ARTH_LF1	962.836
FNBG		ARTH_LF2	598.047
FNBG		ARTH_LF3	615.962
FNBG		ARTH_LF4	695.266
FNBG		ARTH_LF5	562.624
FNBG		ARTH_LF6	463.929
KAFRP	HMDB0037575	ARTH_LF1	8351.72
KAFRP	HMDB0037575	ARTH_LF2	9371.96
KAFRP	HMDB0037575	ARTH_LF3	8653.6
KAFRP	HMDB0037575	ARTH_LF4	8449
KAFRP	HMDB0037575	ARTH_LF5	8642.26
KAFRP	HMDB0037575	ARTH_LF6	9304.3
KFRX	HMDB0039319	ARTH_LF1	4939.17
KFRX	HMDB0039319	ARTH_LF2	10526.7
KFRX	HMDB0039319	ARTH_LF3	3599.87
KFRX	HMDB0039319	ARTH_LF4	13051.7
KFRX	HMDB0039319	ARTH_LF5	12904.2
KFRX	HMDB0039319	ARTH_LF6	4767.53
Luteolin	HMDB40314	ARTH_LF1	9075.3
Luteolin	HMDB40314	ARTH_LF2	10333.1
Luteolin	HMDB40314	ARTH_LF3	12559.3
Luteolin	HMDB40314	ARTH_LF4	7201.67
Luteolin	HMDB40314	ARTH_LF5	9169.34
Luteolin	HMDB40314	ARTH_LF6	10345.9
Pteroside A	HMDB0030758	ARTH_LF1	1.96594e+06
Pteroside A	HMDB0030758	ARTH_LF2	2.25987e+06
Pteroside A	HMDB0030758	ARTH_LF3	2.2783e+06
Pteroside A	HMDB0030758	ARTH_LF4	1.87545e+06
Pteroside A	HMDB0030758	ARTH_LF5	1.68817e+06
Pteroside A	HMDB0030758	ARTH_LF6	2.08089e+06
Pteroside B	HMDB0030760	ARTH_LF1	2812.58
Pteroside B	HMDB0030760	ARTH_LF2	3632.41
Pteroside B	HMDB0030760	ARTH_LF3	3442.5
Pteroside B	HMDB0030760	ARTH_LF4	2611.49
Pteroside B	HMDB0030760	ARTH_LF5	3123.69
Pteroside B	HMDB0030760	ARTH_LF6	2153.54
Pteroside D	HMDB0036603	ARTH_LF1	354854
Pteroside D	HMDB0036603	ARTH_LF2	353774
Pteroside D	HMDB0036603	ARTH_LF3	341529
Pteroside D	HMDB0036603	ARTH_LF4	357796
Pteroside D	HMDB0036603	ARTH_LF5	300853
Pteroside D	HMDB0036603	ARTH_LF6	348871
Pteroside P	HMDB0036608	ARTH_LF1	13117.8
Pteroside P	HMDB0036608	ARTH_LF2	12952.2
Pteroside P	HMDB0036608	ARTH_LF3	11148.7
Pteroside P	HMDB0036608	ARTH_LF4	27695.9
Pteroside P	HMDB0036608	ARTH_LF5	12469.4
Pteroside P	HMDB0036608	ARTH_LF6	13818.1
Pteroside Z	HMDB0032587	ARTH_LF1	182334
Pteroside Z	HMDB0032587	ARTH_LF2	126936
Pteroside Z	HMDB0032587	ARTH_LF3	175464
Pteroside Z	HMDB0032587	ARTH_LF4	197901
Pteroside Z	HMDB0032587	ARTH_LF5	118679
Pteroside Z	HMDB0032587	ARTH_LF6	165691
Pterosin C	HMDB0030763	ARTH_LF1	2933.67
Pterosin C	HMDB0030763	ARTH_LF2	5499.42
Pterosin C	HMDB0030763	ARTH_LF3	2794.02
Pterosin C	HMDB0030763	ARTH_LF4	3204.96
Pterosin C	HMDB0030763	ARTH_LF5	6880.63
Pterosin C	HMDB0030763	ARTH_LF6	4742.42
Pterosin N	HMDB0038218	ARTH_LF1	3559.89
Pterosin N	HMDB0038218	ARTH_LF2	2764.79
Pterosin N	HMDB0038218	ARTH_LF3	4090.75
Pterosin N	HMDB0038218	ARTH_LF4	3580.15
Pterosin N	HMDB0038218	ARTH_LF5	4313.82
Pterosin N	HMDB0038218	ARTH_LF6	8499.38
Pterosin P	HMDB0036607	ARTH_LF1	7217.94
Pterosin P	HMDB0036607	ARTH_LF2	8983.25
Pterosin P	HMDB0036607	ARTH_LF3	8086.42
Pterosin P	HMDB0036607	ARTH_LF4	10260.4
Pterosin P	HMDB0036607	ARTH_LF5	13655.7
Pterosin P	HMDB0036607	ARTH_LF6	17479.1
