# Supplementary material for: Dynamic genome evolution in a model fern
Source: Nat Plants. 2022 Sep 1;8(9):1038–51. doi: 10.1038/s41477-022-01226-7 (PMC9477723; doi:10.1038/s41477-022-01226-7)
Supplement: Source Data Extended Data Fig. 4 — Statistical source data for Extended Fig. 4b,d. [file 41477_2022_1226_MOESM9_ESM.xlsx]

## Sheet: ExtFig4B.TMA12Expression
		Developing leaf	Expanding leaf	Sterile leaf	Fertile leaf	Sporangia	Mature gametophyte	Immature gametophyte	Stem	Root	Young sporophyte
Cericv21085069m	Ceric.24G052800	0.560805		0.09481	0.681726	318.733	0.145381	0.08559	0.002341	0.125452	0.138386
Cericv21136766m	Ceric.1Z115600	0.642653		0.085732	0.842974	348.697	0.166378	0.104519	0.003115	0.127075	0.150289

## Sheet: ExtFig4D.AerolysinExpression
	Developing leaf	Expanding leaf	Sterile leaf	Fertile leaf	Sporangia	Mature gametophyte	Immature gametophyte	Stem	Root	Young sporophyte
Ceric.09G071800	0.421406	0.772493	0.577866	0.382983	0.008322	0.023954		0.714069	4.46167	0.006425
Ceric.09G071900	0.305713	0.616102	0.153877	0.039815		0.020232	0.009782	0.422861	4.06882	0.007884
Ceric.09G072000	0.015192	0.034013	0.022669	0.002679		0.011593		0.052524	1.33969
Ceric.09G072100	0.556489	0.277508	0.167526	0.055842	0.00382	0.017779		0.552	5.53453	0.028198
Ceric.09G072200	0.948368	0.496108	0.430017	0.069804	0.00395	0.035602	0.009372	1.44015	12.9713	0.030966
Ceric.09G072300	0.215695	0.160725	0.085884	0.041459	0.003109	0.004448	0.002589	0.518547	5.52904	0.011986
Ceric.09G072400	0.476602	0.412952	0.424048	0.086961	0.002709	0.019524	0.013999	1.09942	14.6491	0.01804
Ceric.09G072500	0.222176	0.170266	0.092962	0.042208	0.005182	0.008705	0.00273	0.34779	3.12048	0.006183
Ceric.09G072600	0.186792	0.158043	0.072496	0.060349		0.010496	0.003778	0.866239	5.56842	0.013242
Ceric.09G072700	0.216912	0.165697	0.09	0.03068	0.002455	0.011565	0.0034	0.619965	6.27588	0.014478
Ceric.09G072800	0.159227	0.136118	0.0825	0.023495		0.006128	0.002712	0.2528	2.6359	0.022668
Ceric.09G072900	0.128038	0.115126	0.060591	0.009058		0.014116	0.004052	0.137761	1.43152	0.010485
Ceric.09G073000	0.192243	0.10176	0.109355	0.017285	0.002829	0.005258	0.001695	0.32186	2.63176	0.008165
Ceric.09G073100	0.323135	0.228277	0.09682	0.023115		0.006291	0.013076	0.456533	4.2121	0.01325
Ceric.09G073200	0.191058	0.118452	0.136354	0.018703		0.006732		0.293879	2.68432	0.00549
Ceric.09G073300	0.290532	0.288496	0.112423	0.040753		0.01222	0.009262	0.542152	4.98638	0.018022
Ceric.09G073400	0.188244	0.048234	0.014197	0.013931	0.003194	0.003619	0.001887	0.399499	1.20406	0.100472
Ceric.09G073500	0.72115	0.435948	0.297943	0.065799	0.004633	0.022747	0.009152	1.55357	10.9519	0.035022
Ceric.09G073600	0.227441	0.132552	0.107029	0.025543		0.015814	0.006575	0.558707	5.87894	0.009863
Ceric.09G073700	0.332453	0.307378	0.17865	0.028782		0.012053	0.014368	0.549572	8.86428	0.010869
Ceric.09G073800	0.392944	0.322146	0.192254	0.061568	0.016397	0.016027		0.651284	8.14712	0.022216
Ceric.09G073900	0.12233	0.118271	0.040344	0.010912		0.004867	0.003985	0.250772	3.30497	0.005115
Ceric.09G074000	0.227938	0.200826	0.115227	0.066359		0.010526	0.002946	0.788481	5.0623	0.014659
Ceric.09G074100	0.259713	0.245112	0.16012	0.06295	0.005267	0.008323	0.005167	1.03426	6.63354	0.028479
Ceric.09G074200	0.330333	0.288333	0.135546	0.073939	0.005508	0.008963	0.003808	1.19517	7.69303	0.01617
Ceric.09G074300	0.355119	0.193418	0.107643	0.062366		0.006366	0.003489	1.61894	8.221	0.009955
Ceric.09G074400	0.021282	0.017747	0.016857	0.005211		0.000751		0.6056	0.718767	0.014236
Ceric.09G074500	0.192482	0.171512	0.168291	0.097697	0.008828	0.009387	0.004544	0.77634	4.4843	0.017478
Ceric.09G074600	0.576843	0.500787	0.221812	0.116253	0.003525	0.008706	0.00836	2.34468	11.8432	0.016684
Ceric.09G074700	0.341161	0.445743	0.066493	0.080636	0.001383	0.008646	0.001766	0.965664	7.88855	0.00496
Ceric.09G074900	0.411511	0.13611	0.157214	0.229898	0.008381	0.028895	0.007622	1.35183	4.15358	0.01286
Ceric.09G075100	0.165374	0.110863	0.080612	0.030939		0.002878		0.354215	3.1398	0.013688
Ceric.09G075200	0.136854	0.236662		0.027884				0.625164	3.04354	0.02583
Ceric.09G075300	157.088	256.973	3.04462	64.5606	4.84744	7.83588	0.355347	418.012	1087.1	41.0403
Ceric.09G075400	157.167	276.016	4.04272	108.576	11.2172	7.61777	0.488591	391.389	982.754	41.8619
Ceric.02G024600	0.078798	7.11844	60.2854	5.10812	0.075898	40.7074	15.7947	6.63958	57.5794	19.7021
Ceric.02G024700			0.005246			0.003421		0.538811	1.77057	0.22575
Ceric.02G024800	2.51612	5.76966	12.7991	3.23967	0.115109	6.82228	2.50511	16.0923	31.5119	10.2823
Ceric.02G024900	0.328394	10.2905	20.8137	2.70114	0.023128	11.4677	6.26916	11.341	85.5027	14.935
Ceric.34G005700		0.091807	41.8313	0.147348	0.007456			0.040412	0.018948
Ceric.34G005800		0.070058	3.65934	0.009698	0.00078		0.001987	0.017726	0.010053	0.010447
Ceric.34G005900		0.194853	1.38156	0.020575	0.001896	0.006301	0.001498	0.022137	0.001516	0.048991
Ceric.1Z159200		0.216834	1.52432	0.021872	0.00032	0.007362	0.001743	0.022762	0.001764	0.046933
Ceric.1Z159300		0.080097	0.75736	0.010865		0.001417	0.001827	0.003344	0.001849	0.002574
Ceric.1Z170900		0.069727	33.8289	0.133103	0.004228			0.037599	0.014573
Ceric.1Z171000		0.069752	34.4906	0.137532	0.00602			0.03636	0.015097
Ceric.1Z171100		0.07898	34.418	0.129465	0.004913			0.035343	0.014604
Ceric.1Z204700		0.076079	37.1651	0.13753	0.00459			0.03654	0.012441
