# Supplementary material for: Dynamic genome evolution in a model fern
Source: Nat Plants. 2022 Sep 1;8(9):1038–51. doi: 10.1038/s41477-022-01226-7 (PMC9477723; doi:10.1038/s41477-022-01226-7)
Supplement: Source Data Extended Data Fig. 6 — Statistical source data for Extended Fig. 6c. [file 41477_2022_1226_MOESM10_ESM.xlsx]

## Sheet: ExtFig6C.FlavonoidExpression
geneID	geneID2	AtID	genes	Developing leaf	Expanding leaf	Sterile leaf	Fertile leaf	Sporangia	Mature gametophyte	Immature gametophyte	Stem	Root	Young sporophyte
Cericv21013960m	Ceric.04G025900	AT1G65060	At4CL3	0.010389	0.390083	0.46933	0.429005	0.740935	2.34368	2.00289	0.047303	0.109236	0.760959
Cericv21044244m	Ceric.12G038600	AT1G65060	At4CL3	0.455655	0.005273	0.004487	27.1989	274.428	0.004892	0.018924	14.3558	5.13828	0.058627
Cericv21045660m	Ceric.12G077900	AT1G65060	At4CL3	0.080907		0.004086	0.403937	3.43016	0.019715	0.031803	0.130385	0.018593	0.042916
Cericv21055884m	Ceric.15G048400	AT1G65060	At4CL3	68.1664	81.266	185.989	88.7025	51.4411	114.286	67.191	121.752	209.32	91.1312
Cericv21127455m	Ceric.1Z155100	AT1G65060	At4CL3	12.3072	11.5502	2.7076	60.3636	65.4872	1.55171	0.145633	57.9718	71.9886	18.9441
Cericv21006036m	Ceric.02G034200	AT5G13930	AtCHS	331.427	542.024	495.458	282.15	179.621	352.355	236.289	513.976	819.411	335.481
Cericv21037791m	Ceric.10G062900	AT5G13930	AtCHS	0.489167	43.8556	171.644	49.9321	7.77301	28.9493	19.061	13.4244	38.591	9.18611
Cericv21037792m	Ceric.10G063000	AT5G13930	AtCHS	0.593598	51.6577	199.622	57.7452	9.0317	33.8524	21.8233	15.4778	45.0111	10.4875
Cericv21037797m	Ceric.10G063200	AT5G13930	AtCHS	0.028099	5.96668	4.30405	1.9079	0.065694	0.191824	0.137568	6.93393	2.2455	0.377522
Cericv21037799m	Ceric.10G063300	AT5G13930	AtCHS	1.28808	43.6602	47.8285	12.5769	14.3873	19.1417	6.07247	10.1195	16.0328	2.7313
Cericv21088557m	Ceric.25G060300	AT5G13930	AtCHS	56.287	6.40347	6.22682	37.4613	143.214	60.2759	49.7154	62.0338	88.9537	13.4541
Cericv21088560m	Ceric.25G060400	AT5G13930	AtCHS	8.08474	0.094826	1.99468	4.01844	2.98669	7.09335	10.1442	21.5587	18.3879	4.93954
Cericv21088563m	Ceric.25G060500	AT5G13930	AtCHS	7.66487	0.514816	0.298226	4.23171	2.58439	0.912178	2.31648	2.83092	3.09879	1.1158
Cericv21088568m	Ceric.25G060600	AT5G13930	AtCHS	8.06012	0.011468	0.180337	4.99577	2.57394	0.466532	0.89217	1.86996	0.627074	0.472797
Cericv21088569m	Ceric.25G060700	AT5G13930	AtCHS	2.00607	0.280344	0.40257	1.02598	4.19037	5.61435	4.65106	3.78936	5.78911	3.32445
Cericv21107093m	Ceric.32G017900	AT5G13930	AtCHS	826.196	97.8704	75.3597	498.533	1236.84	491.313	266.473	1491.9	836.284	499.56
Cericv21122004m	Ceric.37G055400	AT5G13930	AtCHS	38.4688	29.7453	98.5043	53.7199	17.4299	53.3757	25.428	26.3489	40.5231	25.4522
Cericv21110666m	Ceric.33G035400	AT3G55120	AtCHI	186.989	40.9117	21.3796	76.1432	157.113	54.1241	79.7424	124.364	108.797	45.4746
Cericv21009772m	Ceric.03G020800	AT5G07990	AtF3’H	0.696121	6.12937	23.5705	4.17455	1.19287	2.03322	2.64658	2.47967	6.36039	1.96284
Cericv21009774m	Ceric.03G020900	AT5G07990	AtF3’H	14.9853	177.89	119.724	47.1104	8.66316	26.5488	13.1923	144.876	213.298	33.9179
Cericv21017739m	Ceric.05G013300	AT5G07990	AtF3’H	10.4553	9.32865	44.287	26.2536	0.471979	0.704253	0.486082	0.494279	0.02441	0.316638
Cericv21020643m	Ceric.05G094600	AT5G07990	AtF3’H	3.6261	2.20162	13.5582	2.79683	1.40051	2.12487	0.86233	2.33934	2.28825	2.33745
Cericv21021379m	Ceric.06G010200	AT5G07990	AtF3’H	4.50465	0.229331	0.459363	1.08116	0.278263	13.4352	8.19701	9.06288	13.6736	8.22667
Cericv21021386m	Ceric.06G010300	AT5G07990	AtF3’H	14.3546	0.365575	0.85956	2.02153	0.357534	18.6706	11.8228	18.9708	26.6646	14.6861
Cericv21021402m	Ceric.06G010400	AT5G07990	AtF3’H	63.9269	0.107301	0.352112	10.2579	0.035106	1.49202	1.57007	8.90135	3.80139	4.466
Cericv21021405m	Ceric.06G010500	AT5G07990	AtF3’H	24.0022	0.036919	0.151253	4.16957	0.048918	0.679269	0.612187	3.90154	1.59336	1.76384
Cericv21021406m	Ceric.06G010600	AT5G07990	AtF3’H	28.8619	0.045459	0.180114	4.95453	0.057007	0.668106	0.630738	4.58184	1.86146	2.10861
Cericv21024280m	Ceric.06G083200	AT5G07990	AtF3’H	25.1141	99.6753	74.3834	42.1646	13.8959	50.8107	35.6886	132.678	47.3123	121.599
Cericv21036274m	Ceric.10G026900	AT5G07990	AtF3’H	0.058547	9.25779	34.2334	6.45679	0.279423	17.7564	9.48075	18.7791	28.9948	1.0305
Cericv21036279m	Ceric.10G027000	AT5G07990	AtF3’H	0.056745	11.3759	42.0269	8.17149	0.355299	22.4663	11.6785	22.7352	36.2509	1.10468
Cericv21036287m	Ceric.10G027200	AT5G07990	AtF3’H	0.012378	5.0613	13.574	2.50629	0.118059	9.72516	4.71022	6.52952	12.6769	0.310698
Cericv21036291m	Ceric.10G027300	AT5G07990	AtF3’H	0.014578	6.47097	23.2937	3.88345	0.147249	10.1327	5.18801	9.45053	18.6671	0.38686
Cericv21052375m	Ceric.14G061400	AT5G07990	AtF3’H	437.863	11.989	16.1146	129.429	10.4214	139.753	97.5185	227.529	125.431	111.586
Cericv21052382m	Ceric.14G061600	AT5G07990	AtF3’H	235.113	6.07876	9.57551	78.0075	4.60482	56.1719	40.6879	101.137	57.9993	50.5397
Cericv21052714m	Ceric.14G071200	AT5G07990	AtF3’H		0.034632	0.03185	0.195582	0.439909	3.4244	1.66192	2.74116	2.72647	0.085229
Cericv21058457m	Ceric.16G032700	AT5G07990	AtF3’H	27.5212	93.2436	163.979	61.792	3.18823	18.8577	14.3258	192.546	124	38.0924
Cericv21061323m	Ceric.17G026600	AT5G07990	AtF3’H	2.13589	35.6923	48.6732	25.6182	16.8239	47.6149	47.0283	2.03339	1.3253	28.8234
Cericv21069425m	Ceric.19G066700	AT5G07990	AtF3’H				0.087391	0.061946	0.018417
Cericv21069431m	Ceric.19G066900	AT5G07990	AtF3’H	0.015318			0.05935	0.250902	0.004132	0.009261	0.003724
Cericv21069433m	Ceric.19G067000	AT5G07990	AtF3’H	0.008084			0.051322	0.3164	0.016924	0.027059	0.002741
Cericv21069435m	Ceric.19G067100	AT5G07990	AtF3’H				0.072714	0.833294
Cericv21069438m	Ceric.19G067300	AT5G07990	AtF3’H	0.041423	0.015665		0.048124	0.233142					0.005019
Cericv21074020m	Ceric.21G016400	AT5G07990	AtF3’H	0.122086	4.76588	4.90632	0.541462	0.169398	1.57505	0.572524	11.0427	31.1116	0.447235
Cericv21075290m	Ceric.21G051100	AT5G07990	AtF3’H	54.6031	46.2908	87.3897	31.3787	10.3444	37.232	30.2823	47.1294	40.315	101.947
Cericv21081853m	Ceric.23G049500	AT5G07990	AtF3’H	287.977	10.2252	5.70379	80.3892	0.153478	7.11158	6.75974	52.7267	18.5299	18.3872
Cericv21083059m	Ceric.23G083200	AT5G07990	AtF3’H	0.232242	0.95715	0.06033	0.049832	0.043116	14.6643	8.03599	7.80243	44.3369	9.02289
Cericv21085749m	Ceric.24G070800	AT5G07990	AtF3’H	6.51554	54.018	41.7181	26.6522	5.07168	21.4897	12.4903	9.17886	2.83711	20.7929
Cericv21086866m	Ceric.25G017700	AT5G07990	AtF3’H	389.356	19.1636	5.1468	116.114	21.1277	33.2268	44.7204	55.9892	35.7222	38.88
Cericv21087820m	Ceric.25G043800	AT5G07990	AtF3’H	10.3491	0.255384	0.119746	3.66235	0.015861	0.176699	0.144376	1.83462	0.755003	0.752546
Cericv21087835m	Ceric.25G044100	AT5G07990	AtF3’H	101.764	1.0156	1.11228	35.1549	0.017346	1.87145	1.12369	18.2263	7.43165	6.803
Cericv21087838m	Ceric.25G044200	AT5G07990	AtF3’H	30.0104	1.30855	0.90749	14.2762	0.012184	0.589697	0.617224	6.41665	2.32232	2.02442
Cericv21096853m	Ceric.28G052200	AT5G07990	AtF3’H	863.154	3.76656	14.078	174.027	0.120203	44.7269	44.5467	174.949	80.109	61.7233
Cericv21103388m	Ceric.30G069600	AT5G07990	AtF3’H	30.0022	109.658	160.567	82.3974	55.2548	37.4346	34.3412	40.9499	48.9463	92.6104
Cericv21106607m	Ceric.32G004400	AT5G07990	AtF3’H	0.018663	0.277828	0.479113	0.02804	0.035643	2.97044	2.69339	0.942671	3.7754	1.20387
Cericv21106610m	Ceric.32G004300	AT5G07990	AtF3’H	0.04026	0.285357	0.565711	0.018062	0.045643	3.08154	2.68781	0.920347	3.96763	1.37581
Cericv21106612m	Ceric.32G004400	AT5G07990	AtF3’H	0.018708	0.288113	0.498519	0.028108	0.035729	3.08285	2.74286	1.04435	3.99819	1.27774
Cericv21125180m	Ceric.39G006300	AT5G07990	AtF3’H	2.35068	0.384034	1.34436	4.15635	0.134892	1.55243	1.51313	1.02727	1.27466	1.75207
Cericv21125181m	Ceric.39G006400	AT5G07990	AtF3’H	5.22228	0.267081	0.662609	5.27951	0.148366	1.38659	1.59746	1.1363	1.03467	2.32876
Cericv21125192m	Ceric.39G006700	AT5G07990	AtF3’H	0.110258	4.65194	27.7337	3.56094	0.457801	1.34271	0.66267	10.3899	14.515	0.756069
Cericv21126107m	Ceric.39G032800	AT5G07990	AtF3’H	0.054521	2.78888	29.8058	1.46693	0.269008	1.19971	1.26152	5.61105	7.34779	5.88752
Cericv21126302m	Ceric.39G037800	AT5G07990	AtF3’H	0.316366	2.38116	10.9664	1.54353	1.02492	10.6971	8.98731	78.2468	461.524	19.1471
Cericv21126382m	Ceric.39G040300	AT5G07990	AtF3’H	3.49332	4.82546	5.69164	4.0825	9.31763	3.13889	2.43459	5.36781	4.63234	2.16574
Cericv21127423m	Ceric.1Z153800	AT5G07990	AtF3’H	0.012025	7.59465	26.8309	4.5598	0.154086	13.9259	5.28991	9.69653	19.7406	0.4188
Cericv21127429m	Ceric.10G027200	AT5G07990	AtF3’H	0.015052	5.88441	16.0515	2.95916	0.145187	11.3023	5.42356	7.81524	14.7766	0.386982
Cericv21128073m	Ceric.1Z170200	AT5G07990	AtF3’H	63.1637	0.033011	0.62132	14.1918	0.009939	0.370762	0.312118	10.3014	4.13004	1.93244
Cericv21130753m	Ceric.1Z229700	AT5G07990	AtF3’H	28.8534	0.036903	0.164899	4.57809	0.037659	0.617433	0.668953	4.16553	1.71666	1.94091
Cericv21131016m	Ceric.1Z224800	AT5G07990	AtF3’H	28.1197	0.036005	0.161619	4.46825	0.039158	0.600476	0.578217	4.04874	1.67341	1.89336
Cericv21137005m	Ceric.1Z120200	AT5G07990	AtF3’H	45.1592	0.037747	0.562521	11.8297	0.006435	0.431249	0.351154	11.3513	4.73118	1.65013
Cericv21137008m	Ceric.25G043600	AT5G07990	AtF3’H	66.5719	0.042432	0.585609	14.6708	0.006484	0.344111	0.315231	11.1635	4.42417	1.88781
Cericv21137868m	Ceric.1Z137700	AT5G07990	AtF3’H	26.5541	100.722	79.7352	44.017	14.5646	51.7366	36.1284	133.682	47.7011	124.062
Cericv21138201m	Ceric.1Z146500	AT5G07990	AtF3’H	67.7572	0.027902	0.670272	14.8256	0.010766	0.418996	0.307484	11.8838	4.0993	2.0717
Cericv21053194m	Ceric.14G083300	AT5G42800	AtDFR	94.8731	32.6208	10.2967	31.7228	61.9977	27.0401	41.501	99.6741	78.1627	27.5605
Cericv21008943m	Ceric.02G110300	AT5G54160	AtOMT1					0.014274	0.668116	0.107393
Cericv21008944m	Ceric.02G110400	AT5G54160	AtOMT1				0.040087
Cericv21008947m	Ceric.02G110500	AT5G54160	AtOMT1			0.164295	0.028131
Cericv21010817m	Ceric.03G046700	AT5G54160	AtOMT1	89.6842	6.88268	2.01559	92.2553	158.304	3.02304	0.780704	64.4475	34.2631	13.8089
Cericv21039477m	Ceric.11G013000	AT5G54160	AtOMT1		10.3571	4.13773	0.170581	0.069505	0.216828	0.022502	2.1487	0.29122	0.658757
Cericv21039828m	Ceric.11G021400	AT5G54160	AtOMT1		0.017295	0.05603	0.04712	0.022028	0.890287	0.374929	0.814968	38.9143	0.038576
Cericv21086326m	Ceric.25G001400	AT5G54160	AtOMT1	1.74604		0.070412	0.073067	0.019192	0.057906	0.040958	0.477308	0.0515	0.372728
Cericv21116380m	Ceric.35G048400	AT5G54160	AtOMT1						0.078592	0.101515	0.029448	15.8321	0.08972
Cericv21116549m	Ceric.35G052500	AT5G54160	AtOMT1	3.30628		0.209255	0.168191	0.02059	0.150788	0.04628	1.18921	0.121825	0.848834
Cericv21130935m	Ceric.1Z227900	AT5G54160	AtOMT1					0.011431	0.530474	0.080452
Cericv21132121m	Ceric.1Z068200	AT5G54160	AtOMT1	1.44303	5.22937	2.31433	1.79154	0.24735	37.9003	48.0587	5.8298	17.2459	10.4996
